# Supplementary material for: Comparative transcriptome analysis of the Pacific White Shrimp (Litopenaeus vannamei) muscle reveals the molecular basis of residual feed intake
Source: Sci Rep. 2017 Sep 5;7:10483. doi: 10.1038/s41598-017-10475-y (PMC5585345; doi:10.1038/s41598-017-10475-y)
Supplement: Supplementary file 1 — Dataset 1 [file 41598_2017_10475_MOESM1_ESM.xls]

## Sheet: Table S1
Table S1 The detailed information of KEGG enrichment analysis of all the unigenes in muscle of Litopenaeus vannamei
Pathway	ID	Pathway type	Number of genes	List of genes
Cell cycle - Caulobacter	ko04112	Cellular Processes\Cell growth and death	6	CL5602Contig1;CL5602Contig2;CL3464Contig1;CL3464Contig2;comp34432_c0_seq1_7;CL13785Contig1;
Cell cycle - yeast	ko04111	Cellular Processes\Cell growth and death	97	CL6161Contig1;CL3153Contig1;CL7798Contig1;CL42866Contig1;CL15904Contig1;CL10952Contig1;CL8078Contig1;CL8618Contig1;CL906Contig1;CL906Contig2;CL906Contig3;CL17129Contig1;CL16378Contig1;CL2280Contig1;CL20032Contig1;CL26072Contig1;CL10651Contig1;CL3170Contig1;CL3170Contig2;CL7924Contig1;CL15468Contig1;CL15862Contig1;CL17332Contig1;CL46840Contig1;CL2955Contig2;CL126Contig2;CL126Contig5;CL4670Contig1;…
Oocyte meiosis	ko04114	Cellular Processes\Cell growth and death	112	CL24726Contig1;CL4363Contig1;CL4363Contig2;CL4363Contig3;CL4363Contig4;comp38918_c0_seq6_1;CL714Contig1;CL5119Contig1;comp49043_c0_seq1_6;CL34387Contig1;CL22575Contig1;CL12103Contig1;CL3887Contig1;comp29770_c0_seq2_1;CL1443Contig1;comp6336_c0_seq1_4;CL1Contig222;CL1Contig387;CL1Contig1247;CL1278Contig1;CL1278Contig2;CL1278Contig3;CL1278Contig4;comp32458_c0_seq4_4;CL3514Contig1;CL9909Contig1;CL329…
Cell cycle	ko04110	Cellular Processes\Cell growth and death	136	CL7097Contig1;CL21579Contig1;CL1237Contig1;CL1237Contig2;CL12574Contig1;CL138Contig3;CL138Contig6;CL138Contig7;CL138Contig8;comp27694_c0_seq12_6;comp35164_c0_seq9_7;comp36411_c0_seq6_3;comp38209_c1_seq3_1;CL16952Contig1;CL348Contig3;CL348Contig4;CL2745Contig1;CL2911Contig1;CL2911Contig2;comp14708_c0_seq1_7;CL1Contig224;comp34481_c0_seq1_2;CL19329Contig1;CL31842Contig1;CL5462Contig1;comp24053_c0_s…
p53 signaling pathway	ko04115	Cellular Processes\Cell growth and death	58	CL4873Contig1;CL18908Contig1;CL171Contig1;CL12638Contig1;CL9657Contig1;comp35803_c0_seq1_5;comp35277_c0_seq4_2;CL6787Contig1;CL7097Contig1;CL21579Contig1;CL1237Contig1;CL1237Contig2;CL1Contig634;CL1Contig957;CL1Contig217;CL1Contig377;CL1114Contig1;CL1114Contig3;CL8995Contig1;CL16196Contig1;CL10946Contig1;CL10946Contig2;CL8571Contig2;CL3131Contig1;CL3105Contig1;CL26120Contig1;CL3393Contig1;CL2032C…
Meiosis - yeast	ko04113	Cellular Processes\Cell growth and death	75	CL13113Contig1;CL13113Contig2;CL1278Contig1;CL1278Contig2;CL1278Contig3;CL1278Contig4;comp32458_c0_seq4_4;CL6161Contig1;CL3153Contig1;CL7798Contig1;CL42866Contig1;CL15904Contig1;CL10952Contig1;CL8078Contig1;CL8618Contig1;CL906Contig1;CL906Contig2;CL906Contig3;CL17129Contig1;CL16378Contig1;CL2280Contig1;CL20032Contig1;CL26072Contig1;CL3170Contig1;CL3170Contig2;CL10651Contig1;CL22075Contig1;CL972Co…
Apoptosis	ko04210	Cellular Processes\Cell growth and death	188	CL1Contig1154;CL11023Contig1;CL3207Contig1;CL1336Contig1;CL18107Contig1;CL2809Contig1;CL2809Contig2;CL2809Contig3;comp25112_c0_seq2_6;CL1Contig257;CL4623Contig1;CL4623Contig2;CL13257Contig1;CL20967Contig1;CL35378Contig1;CL41950Contig1;comp36166_c0_seq1_3;CL14128Contig1;CL14128Contig2;comp31349_c2_seq2_1;CL251Contig3;CL251Contig4;CL251Contig5;CL251Contig6;CL30126Contig1;comp21390_c0_seq1_5;comp259…
Regulation of actin cytoskeleton	ko04810	Cellular Processes\Cell motility	235	CL1259Contig2;CL880Contig1;CL1817Contig1;CL1817Contig2;CL1708Contig1;CL1708Contig2;comp21480_c1_seq1_6;CL6353Contig1;CL6353Contig2;CL10Contig3;CL10Contig18;CL17961Contig1;CL3730Contig1;CL3730Contig2;CL26662Contig1;CL1383Contig1;CL3673Contig2;CL3673Contig4;comp32535_c0_seq2_2;CL11853Contig1;CL59Contig3;CL59Contig4;comp28326_c2_seq3_8;comp33230_c1_seq2_4;CL20779Contig1;comp31462_c0_seq2_5;CL958Cont…
Gap junction	ko04540	Cellular Processes\Cellular commiunity	127	CL12698Contig1;CL1817Contig1;CL1817Contig2;CL1708Contig1;CL1708Contig2;comp21480_c1_seq1_6;CL861Contig4;CL27206Contig1;CL3735Contig1;CL1Contig821;comp28232_c0_seq1_4;CL16046Contig1;CL15539Contig1;CL1203Contig1;CL1203Contig2;CL1203Contig3;CL1203Contig5;CL813Contig1;comp12971_c0_seq1_2;CL4623Contig1;CL4623Contig2;CL13257Contig1;CL20967Contig1;CL35378Contig1;CL41950Contig1;comp36166_c0_seq1_3;CL1412…
Focal adhesion	ko04510	Cellular Processes\Cellular commiunity	300	CL22996Contig1;CL20557Contig1;CL2061Contig1;CL17710Contig1;comp28945_c0_seq1_4;CL18226Contig1;CL47592Contig1;CL44865Contig1;CL672Contig1;CL672Contig2;comp28349_c0_seq3_8;comp6075_c0_seq2_6;CL10755Contig1;CL429Contig1;CL429Contig2;CL1482Contig2;CL1482Contig3;comp34125_c0_seq1_4;CL1263Contig1;CL1263Contig2;CL697Contig1;CL697Contig2;CL697Contig3;comp28406_c0_seq1_6;CL7684Contig1;CL7684Contig2;comp34…
Tight junction	ko04530	Cellular Processes\Cellular commiunity	264	CL10239Contig1;comp24872_c1_seq1_6;comp36610_c0_seq12_5;CL12386Contig1;CL16668Contig1;CL36073Contig1;CL6925Contig1;comp35194_c0_seq3_1;CL48134Contig1;CL48016Contig1;CL21615Contig1;CL11261Contig1;CL1409Contig3;CL2277Contig1;CL2277Contig2;comp30169_c1_seq1_7;CL12695Contig1;CL4692Contig1;CL26055Contig1;CL33368Contig1;CL1Contig310;CL1Contig983;comp28738_c1_seq1_4;CL16174Contig1;CL1230Contig1;CL1512Co…
Adherens junction	ko04520	Cellular Processes\Cellular commiunity	171	CL48134Contig1;CL48016Contig1;CL21615Contig1;CL1203Contig1;CL1203Contig2;CL1203Contig3;CL1203Contig5;CL813Contig1;comp12971_c0_seq1_2;CL1Contig293;CL1409Contig3;CL2277Contig1;CL2277Contig2;comp30169_c1_seq1_7;CL16959Contig1;CL21516Contig1;CL1333Contig1;CL19183Contig1;comp18428_c0_seq1_2;CL13793Contig1;CL49576Contig1;CL17536Contig1;CL46541Contig1;CL28003Contig1;CL36536Contig1;CL17266Contig1;comp35…
Signaling pathways regulating pluripotency of stem cells	ko04550	Cellular Processes\Cellular commiunity	141	CL2347Contig1;comp36505_c0_seq2_3;CL5197Contig1;CL20Contig3;CL20Contig11;CL20Contig13;comp30529_c0_seq1_7;CL230Contig2;CL230Contig5;comp25183_c1_seq2_6;comp33420_c0_seq1_2;CL861Contig4;CL27206Contig1;CL16046Contig1;CL15539Contig1;CL2085Contig1;CL4672Contig1;comp45139_c0_seq1_7;CL194Contig1;CL194Contig6;comp32968_c1_seq4_4;CL6934Contig1;CL6934Contig2;comp25838_c0_seq2_4;CL2479Contig1;CL1Contig224;…
Peroxisome	ko04146	Cellular Processes\Transport and catabolism	154	CL3943Contig1;CL10542Contig1;CL4073Contig1;CL12097Contig1;comp28164_c0_seq2_7;CL8316Contig1;CL8316Contig2;CL7275Contig1;CL7275Contig2;comp34440_c0_seq2_2;comp38163_c0_seq1_1;CL8067Contig1;CL3184Contig1;comp47166_c0_seq1_1;CL20039Contig1;CL15976Contig1;CL2090Contig2;CL17015Contig1;CL17131Contig1;CL17099Contig1;CL10552Contig1;CL10552Contig2;CL19556Contig1;CL16449Contig1;CL4746Contig1;CL25255Contig1…
Regulation of autophagy	ko04140	Cellular Processes\Transport and catabolism	31	CL96Contig4;CL96Contig7;CL31839Contig1;CL24705Contig1;CL3626Contig1;CL3626Contig2;CL10508Contig1;CL10508Contig2;CL5897Contig1;CL11668Contig1;CL5241Contig1;CL1Contig401;CL1Contig696;CL1Contig1066;comp27170_c0_seq1_8;comp33303_c0_seq1_3;CL7082Contig1;CL7082Contig2;CL5345Contig1;CL1895Contig1;CL12604Contig1;CL12604Contig2;CL7075Contig1;CL16029Contig1;CL16835Contig1;CL1Contig563;CL1Contig619;CL4208Co…
Phagosome	ko04145	Cellular Processes\Transport and catabolism	240	CL2736Contig2;comp35178_c1_seq1_2;CL18411Contig1;CL53026Contig1;CL20522Contig1;CL34273Contig1;CL343Contig1;CL343Contig3;CL343Contig5;CL36981Contig1;comp19902_c0_seq1_4;comp34262_c2_seq9_7;comp34907_c1_seq1_5;CL14041Contig1;CL49908Contig1;CL18544Contig1;CL37142Contig1;CL18461Contig1;CL5908Contig1;CL15099Contig1;CL26949Contig1;CL38346Contig1;CL17272Contig1;CL7996Contig1;CL10569Contig1;CL14844Contig…
Lysosome	ko04142	Cellular Processes\Transport and catabolism	285	CL4773Contig1;CL4773Contig2;comp37201_c2_seq2_1;CL7269Contig1;CL999Contig1;CL268Contig2;CL268Contig3;comp64537_c0_seq1_3;CL95Contig5;CL95Contig7;comp12389_c0_seq1_4;comp33688_c1_seq2_5;CL11883Contig1;CL7089Contig1;comp21013_c0_seq1_5;comp32016_c0_seq9_4;CL3271Contig1;CL3271Contig2;comp24872_c1_seq4_2;CL9877Contig1;CL53Contig2;comp18496_c0_seq1_7;CL10646Contig1;CL22839Contig1;CL46248Contig1;CL1188…
Endocytosis	ko04144	Cellular Processes\Transport and catabolism	330	CL46815Contig1;CL23487Contig1;CL9846Contig1;CL9846Contig2;CL1Contig224;comp34481_c0_seq1_2;CL19329Contig1;CL31842Contig1;CL1817Contig1;CL1817Contig2;CL1708Contig1;CL1708Contig2;comp21480_c1_seq1_6;CL1Contig492;CL1Contig1159;CL1Contig1231;comp20707_c0_seq1_8;comp27089_c0_seq2_6;CL574Contig1;CL574Contig3;CL3726Contig1;CL3726Contig2;CL249Contig1;CL249Contig6;CL249Contig7;CL1176Contig2;CL7626Contig1;…
Bacterial secretion system	ko03070	Environmental Information Processing\Membrane transport	3	CL3839Contig1;CL815Contig1;CL38638Contig1;
ABC transporters	ko02010	Environmental Information Processing\Membrane transport	59	CL260Contig1;CL7187Contig1;CL3945Contig1;CL3945Contig2;comp28971_c1_seq3_5;CL8005Contig1;CL85Contig5;CL85Contig6;CL3547Contig1;CL5037Contig1;comp35891_c0_seq4_7;CL1Contig852;CL1Contig1014;CL1Contig1229;comp37018_c0_seq1_7;CL28442Contig1;CL46198Contig1;CL8032Contig2;CL22129Contig1;CL9014Contig2;comp33389_c0_seq5_2;CL24260Contig1;CL485Contig1;comp16843_c0_seq2_7;comp26229_c0_seq2_3;comp38934_c0_seq…
Hedgehog signaling pathway	ko04340	Environmental Information Processing\Signal transduction	79	CL1757Contig1;CL28795Contig1;CL3123Contig1;CL3106Contig1;comp49096_c0_seq1_6;CL1999Contig1;CL30577Contig1;CL854Contig1;CL854Contig2;CL1Contig841;CL1Contig863;comp26255_c0_seq2_6;comp27504_c3_seq3_8;comp32874_c0_seq10_4;CL1486Contig1;CL190Contig2;comp18772_c0_seq2_8;CL3400Contig1;CL29230Contig1;CL27416Contig1;CL8Contig2;CL8Contig3;CL8Contig6;CL8Contig11;comp22298_c0_seq1_5;CL3286Contig1;CL5376Cont…
Ras signaling pathway	ko04014	Environmental Information Processing\Signal transduction	221	CL1259Contig2;CL880Contig1;CL7130Contig1;CL7738Contig1;comp19961_c0_seq1_2;CL9Contig11;comp31526_c0_seq3_4;CL3515Contig1;CL51452Contig1;CL7454Contig1;CL1817Contig1;CL1817Contig2;CL1708Contig1;CL1708Contig2;comp21480_c1_seq1_6;CL6353Contig1;CL6353Contig2;CL22197Contig1;comp23588_c0_seq2_6;comp32946_c0_seq15_7;CL39580Contig1;CL28285Contig1;CL416Contig6;CL18227Contig1;comp32188_c0_seq24_4;CL5786Cont…
MAPK signaling pathway	ko04010	Environmental Information Processing\Signal transduction	218	CL19Contig7;CL19Contig12;CL19Contig14;CL50192Contig1;CL19Contig11;CL19Contig13;CL19Contig18;comp31587_c0_seq4_3;CL38064Contig1;CL47482Contig1;CL4138Contig1;CL30235Contig1;CL23355Contig1;CL52754Contig1;CL30386Contig1;CL397Contig2;CL397Contig3;CL397Contig5;comp29162_c0_seq7_2;CL2068Contig1;CL136Contig2;CL136Contig3;CL1278Contig1;CL1278Contig2;CL1278Contig3;CL1278Contig4;comp32458_c0_seq4_4;CL16174C…
ErbB signaling pathway	ko04012	Environmental Information Processing\Signal transduction	92	CL1817Contig1;CL1817Contig2;CL1708Contig1;CL1708Contig2;comp21480_c1_seq1_6;CL747Contig3;comp28197_c0_seq1_4;CL22177Contig1;CL35379Contig1;CL16174Contig1;CL1230Contig1;CL14165Contig1;comp4540_c0_seq1_5;CL2464Contig1;CL29475Contig1;CL2000Contig1;CL2000Contig3;comp19559_c0_seq5_6;comp29577_c0_seq3_5;comp30114_c0_seq4_7;comp30208_c0_seq4_4;CL1203Contig1;CL1203Contig2;CL1203Contig3;CL1203Contig5;CL81…
Jak-STAT signaling pathway	ko04630	Environmental Information Processing\Signal transduction	60	CL1Contig479;CL1Contig509;CL1Contig633;comp33918_c0_seq7_4;comp36624_c0_seq2_7;CL9826Contig1;CL13145Contig1;comp35791_c0_seq2_7;CL194Contig5;CL194Contig9;CL194Contig11;CL194Contig12;CL2347Contig1;comp36505_c0_seq2_3;CL29475Contig1;CL2000Contig1;CL2000Contig3;comp19559_c0_seq5_6;comp29577_c0_seq3_5;comp30114_c0_seq4_7;comp30208_c0_seq4_4;CL16733Contig1;CL20286Contig1;CL12591Contig1;CL1046Contig2;c…
HIF-1 signaling pathway	ko04066	Environmental Information Processing\Signal transduction	100	CL22197Contig1;comp23588_c0_seq2_6;comp32946_c0_seq15_7;CL39580Contig1;CL28285Contig1;CL416Contig6;CL18227Contig1;comp32188_c0_seq24_4;CL5786Contig1;CL9153Contig1;CL34324Contig1;CL1817Contig1;CL1817Contig2;CL1708Contig1;CL1708Contig2;comp21480_c1_seq1_6;CL16046Contig1;CL15539Contig1;CL4Contig5;CL4Contig14;comp36278_c0_seq1_7;comp39046_c0_seq1_1;CL2085Contig1;CL4672Contig1;comp45139_c0_seq1_7;CL19…
MAPK signaling pathway - yeast	ko04011	Environmental Information Processing\Signal transduction	46	CL1Contig400;CL24623Contig1;CL6827Contig1;CL1409Contig3;CL2277Contig1;CL2277Contig2;comp30169_c1_seq1_7;CL1329Contig1;CL15619Contig1;CL5599Contig1;CL5599Contig2;CL15539Contig1;CL6764Contig2;CL25651Contig1;CL25651Contig2;CL2626Contig1;CL2626Contig2;comp29056_c0_seq13_8;comp32896_c1_seq11_4;CL34Contig4;CL34Contig7;comp24722_c1_seq2_6;comp33238_c0_seq1_5;comp34331_c0_seq1_2;CL16174Contig1;CL1230Cont…
TNF signaling pathway	ko04668	Environmental Information Processing\Signal transduction	72	CL1Contig245;CL1Contig631;CL1Contig928;CL1Contig1077;CL1Contig1147;CL5Contig20;CL8445Contig3;comp33066_c0_seq2_2;comp38127_c1_seq1_1;comp38236_c0_seq4_3;CL10643Contig1;CL29Contig7;CL29Contig11;comp30725_c0_seq2_2;comp31207_c0_seq1_1;CL1061Contig1;CL1061Contig2;CL19666Contig1;CL156Contig7;comp30455_c0_seq8_4;CL34594Contig1;CL12618Contig1;comp32892_c0_seq5_4;CL3627Contig1;comp27929_c0_seq4_8;CL3196…
FoxO signaling pathway	ko04068	Environmental Information Processing\Signal transduction	131	CL46815Contig1;CL23487Contig1;CL5462Contig1;comp24053_c0_seq1_6;CL1Contig224;comp34481_c0_seq1_2;CL19329Contig1;CL31842Contig1;CL12109Contig1;CL96Contig4;CL96Contig7;CL31839Contig1;CL24705Contig1;CL15516Contig1;CL13146Contig1;CL13146Contig2;CL27974Contig1;CL10157Contig1;CL6713Contig1;CL6604Contig1;comp35803_c0_seq1_5;comp35277_c0_seq4_2;CL377Contig2;comp31684_c0_seq2_4;CL16087Contig1;CL10549Conti…
VEGF signaling pathway	ko04370	Environmental Information Processing\Signal transduction	56	CL747Contig3;comp28197_c0_seq1_4;CL16174Contig1;CL1230Contig1;CL9893Contig1;CL1Contig821;comp28232_c0_seq1_4;CL16046Contig1;CL15539Contig1;CL22905Contig1;CL20975Contig1;CL16905Contig1;CL5089Contig1;CL5089Contig2;CL15509Contig1;CL22826Contig1;comp27090_c0_seq3_2;CL5006Contig1;CL9564Contig1;CL15722Contig1;CL390Contig1;CL390Contig2;CL390Contig3;CL390Contig4;comp28108_c0_seq10_8;CL1409Contig3;CL2277C…
TGF-beta signaling pathway	ko04350	Environmental Information Processing\Signal transduction	82	CL2641Contig1;CL2641Contig2;CL2641Contig3;CL7778Contig1;CL5737Contig1;comp23275_c0_seq1_6;comp31421_c0_seq1_2;CL27854Contig1;CL2756Contig1;CL2196Contig1;CL2196Contig2;CL36785Contig1;CL12307Contig1;CL2479Contig1;CL1471Contig1;CL30387Contig1;CL16723Contig1;CL2178Contig1;CL46815Contig1;CL23487Contig1;CL94Contig6;CL94Contig7;CL94Contig8;CL306Contig4;comp28134_c1_seq2_6;comp33286_c0_seq3_4;CL3Contig45…
Hippo signaling pathway	ko04390	Environmental Information Processing\Signal transduction	184	CL4364Contig1;comp35264_c0_seq1_3;CL48134Contig1;CL48016Contig1;CL21615Contig1;CL16668Contig1;CL36073Contig1;CL6925Contig1;comp35194_c0_seq3_1;CL10239Contig1;comp24872_c1_seq1_6;comp36610_c0_seq12_5;CL12386Contig1;CL16752Contig1;CL1478Contig1;CL1478Contig2;comp31407_c0_seq8_4;CL6888Contig1;CL23781Contig1;CL16499Contig1;CL28843Contig1;CL8983Contig1;CL8983Contig2;CL1099Contig1;CL1099Contig2;CL12695…
MAPK signaling pathway - fly	ko04013	Environmental Information Processing\Signal transduction	26	CL5427Contig1;CL861Contig4;CL27206Contig1;CL3735Contig1;CL1Contig821;comp28232_c0_seq1_4;CL14981Contig1;CL16046Contig1;CL15539Contig1;CL23662Contig1;CL37440Contig1;CL46767Contig1;CL1817Contig1;CL1817Contig2;CL1708Contig1;CL1708Contig2;comp21480_c1_seq1_6;CL1134Contig1;CL12391Contig1;CL603Contig1;comp26926_c2_seq1_2;CL35731Contig1;CL29170Contig1;CL18983Contig1;CL16369Contig1;CL1033Contig3;
Phosphatidylinositol signaling system	ko04070	Environmental Information Processing\Signal transduction	141	CL6764Contig2;CL25651Contig1;CL25651Contig2;CL7Contig8;CL7Contig12;comp33930_c0_seq2_7;comp34896_c0_seq4_2;CL1Contig181;CL2626Contig1;CL2626Contig2;comp29056_c0_seq13_8;comp32896_c1_seq11_4;CL16006Contig1;CL2739Contig1;CL2739Contig2;comp24316_c0_seq1_1;CL4063Contig1;CL4063Contig2;comp38061_c0_seq1_1;CL2085Contig1;CL4672Contig1;comp45139_c0_seq1_7;CL194Contig1;CL194Contig6;comp32968_c1_seq4_4;CL69…
Hippo signaling pathway -fly	ko04391	Environmental Information Processing\Signal transduction	155	CL943Contig1;CL943Contig2;CL5970Contig1;CL37521Contig1;CL4054Contig1;CL12876Contig1;CL17194Contig1;CL14159Contig1;CL91Contig1;CL8661Contig1;CL41773Contig1;CL4153Contig2;comp19176_c0_seq3_2;CL7001Contig1;CL26822Contig1;CL7818Contig1;CL386Contig1;CL16782Contig1;CL44857Contig1;CL11491Contig1;CL4161Contig1;CL11261Contig1;CL36073Contig1;CL6925Contig1;comp35194_c0_seq3_1;CL38443Contig1;CL13544Contig1;C…
cGMP - PKG signaling pathway	ko04022	Environmental Information Processing\Signal transduction	181	CL3028Contig1;CL30979Contig1;CL24286Contig1;CL31710Contig1;CL11637Contig1;CL3Contig8;comp19754_c0_seq1_3;comp29238_c5_seq4_4;CL6692Contig1;CL484Contig1;CL16905Contig1;CL5089Contig1;CL5089Contig2;CL1Contig115;CL1Contig476;CL1Contig534;CL58Contig2;CL15536Contig1;comp35266_c1_seq2_2;comp37875_c3_seq1_1;comp38239_c1_seq4_5;CL31910Contig1;CL21023Contig1;CL18160Contig1;CL35631Contig1;CL25611Contig1;CL3…
Calcium signaling pathway	ko04020	Environmental Information Processing\Signal transduction	163	CL1Contig1054;CL4320Contig1;CL4320Contig2;CL54Contig2;CL54Contig4;CL1460Contig1;CL41Contig3;CL41Contig4;comp23872_c0_seq1_7;comp25187_c0_seq3_5;comp29386_c3_seq20_1;comp35906_c1_seq11_3;CL2304Contig1;CL9415Contig1;comp37701_c0_seq8_3;CL22378Contig1;CL8979Contig1;CL12304Contig1;CL24726Contig1;CL4363Contig1;CL4363Contig2;CL4363Contig3;CL4363Contig4;comp38918_c0_seq6_1;CL714Contig1;CL5119Contig1;com…
Wnt signaling pathway	ko04310	Environmental Information Processing\Signal transduction	156	CL15471Contig1;CL190Contig2;comp18772_c0_seq2_8;CL3400Contig1;CL29230Contig1;CL27416Contig1;CL8Contig2;CL8Contig3;CL8Contig6;CL8Contig11;comp22298_c0_seq1_5;CL3286Contig1;CL5376Contig3;CL6525Contig1;CL8084Contig1;CL5376Contig1;CL5376Contig2;CL409Contig1;CL34811Contig1;CL2732Contig3;CL12580Contig1;CL12580Contig2;CL708Contig2;CL15889Contig1;CL6186Contig1;CL5491Contig1;comp38098_c0_seq3_3;CL9031Cont…
AMPK signaling pathway	ko04152	Environmental Information Processing\Signal transduction	142	CL19666Contig1;CL156Contig7;comp30455_c0_seq8_4;CL12109Contig1;CL5008Contig1;comp55676_c0_seq1_1;CL22427Contig1;CL34014Contig1;CL27069Contig1;CL365Contig2;comp33820_c0_seq1_8;CL1Contig1116;CL96Contig4;CL96Contig7;CL31839Contig1;CL24705Contig1;CL15516Contig1;CL13146Contig1;CL13146Contig2;CL27974Contig1;CL10157Contig1;CL1Contig1185;comp35277_c2_seq5_2;CL46994Contig1;CL5230Contig1;CL86Contig5;comp28…
Sphingolipid signaling pathway	ko04071	Environmental Information Processing\Signal transduction	170	CL20559Contig1;CL11935Contig1;CL11935Contig2;comp34220_c0_seq2_4;comp38450_c0_seq2_3;CL19245Contig1;CL47218Contig1;CL2977Contig1;comp29733_c0_seq1_2;CL10377Contig1;CL6878Contig1;CL6878Contig2;comp37558_c2_seq2_3;CL5315Contig1;comp36563_c0_seq4_7;comp38257_c0_seq4_3;CL10202Contig1;CL9630Contig1;CL14857Contig1;CL12135Contig1;CL12135Contig2;CL9179Contig1;CL10600Contig1;CL8851Contig1;CL8851Contig2;co…
mTOR signaling pathway	ko04150	Environmental Information Processing\Signal transduction	71	CL46694Contig1;CL46456Contig1;CL6934Contig1;CL6934Contig2;comp25838_c0_seq2_4;CL2085Contig1;CL4672Contig1;comp45139_c0_seq1_7;CL194Contig1;CL194Contig6;comp32968_c1_seq4_4;CL135Contig2;comp25890_c0_seq3_3;CL4395Contig1;comp34592_c0_seq4_2;CL6809Contig1;CL6809Contig2;comp26324_c0_seq1_5;CL3911Contig1;CL7769Contig2;CL10047Contig1;CL1Contig796;comp38831_c1_seq1_1;CL16493Contig1;CL9607Contig1;comp279…
PI3K-Akt signaling pathway	ko04151	Environmental Information Processing\Signal transduction	292	CL1259Contig2;CL880Contig1;CL7130Contig1;CL7738Contig1;comp19961_c0_seq1_2;CL9Contig11;comp31526_c0_seq3_4;CL3515Contig1;CL51452Contig1;CL7454Contig1;CL1817Contig1;CL1817Contig2;CL1708Contig1;CL1708Contig2;comp21480_c1_seq1_6;CL6353Contig1;CL6353Contig2;CL22197Contig1;comp23588_c0_seq2_6;comp32946_c0_seq15_7;CL39580Contig1;CL28285Contig1;CL416Contig6;CL18227Contig1;comp32188_c0_seq24_4;CL5786Cont…
Two-component system	ko02020	Environmental Information Processing\Signal transduction	32	CL11945Contig1;CL2205Contig1;CL6210Contig1;CL7637Contig1;CL9381Contig1;comp43809_c0_seq1_5;comp29284_c0_seq2_2;CL27148Contig1;CL25851Contig1;CL36557Contig1;CL16757Contig1;CL161Contig3;CL161Contig6;CL161Contig7;CL161Contig8;comp38667_c0_seq2_5;CL33963Contig1;CL31900Contig1;CL36603Contig1;CL1831Contig1;CL3455Contig1;CL3455Contig2;comp14715_c0_seq2_4;CL25766Contig1;CL11617Contig1;CL35240Contig1;comp…
Rap1 signaling pathway	ko04015	Environmental Information Processing\Signal transduction	269	CL1962Contig2;comp24568_c0_seq1_7;comp30468_c0_seq1_1;CL445Contig1;comp30183_c0_seq1_6;CL3508Contig1;CL9853Contig1;CL573Contig1;CL573Contig2;CL962Contig1;CL962Contig2;CL33634Contig1;comp47727_c0_seq1_8;comp25633_c0_seq3_5;CL410Contig2;CL410Contig3;CL410Contig4;comp28584_c0_seq4_7;comp28919_c0_seq2_3;CL2304Contig1;CL9415Contig1;comp37701_c0_seq8_3;CL8979Contig1;CL12304Contig1;CL24726Contig1;CL4363…
cAMP signaling pathway	ko04024	Environmental Information Processing\Signal transduction	221	CL2304Contig1;CL9415Contig1;comp37701_c0_seq8_3;CL22378Contig1;CL31910Contig1;CL21023Contig1;CL18160Contig1;CL35631Contig1;CL25611Contig1;CL8979Contig1;CL12304Contig1;CL422Contig2;comp13667_c0_seq1_8;comp15715_c0_seq2_6;CL23448Contig1;CL3479Contig1;CL5155Contig1;comp17469_c0_seq1_5;CL36481Contig1;CL24283Contig1;CL1277Contig1;comp13125_c1_seq1_6;CL19916Contig1;CL17976Contig1;CL282Contig3;CL1879Con…
Notch signaling pathway	ko04330	Environmental Information Processing\Signal transduction	50	CL3524Contig1;comp23968_c0_seq2_6;CL1236Contig1;CL1236Contig2;comp34430_c0_seq2_3;CL7073Contig1;CL610Contig1;CL610Contig2;CL610Contig3;CL13532Contig1;CL4603Contig1;CL5099Contig1;CL5099Contig2;CL9855Contig1;CL9855Contig2;CL7670Contig1;CL29082Contig1;CL34616Contig1;CL453Contig4;CL6524Contig1;comp34598_c1_seq10_7;comp37073_c0_seq3_3;CL11700Contig1;CL43630Contig1;CL20847Contig1;CL3465Contig1;CL37093C…
NF-kappa B signaling pathway	ko04064	Environmental Information Processing\Signal transduction	47	CL747Contig3;comp28197_c0_seq1_4;CL874Contig3;CL874Contig5;CL8703Contig1;CL1106Contig2;CL1106Contig3;CL1106Contig4;comp35647_c0_seq1_7;CL11897Contig1;comp31678_c0_seq1_3;CL2036Contig1;CL1Contig245;CL1Contig631;CL1Contig928;CL1Contig1077;CL1Contig1147;CL5Contig20;CL8445Contig3;comp33066_c0_seq2_2;comp38127_c1_seq1_1;comp38236_c0_seq4_3;CL10643Contig1;CL29Contig7;CL29Contig11;comp30725_c0_seq2_2;co…
Cell adhesion molecules (CAMs)	ko04514	Environmental Information Processing\Signaling molecules and interaction	52	CL26662Contig1;CL1383Contig1;CL3673Contig2;CL3673Contig4;comp32535_c0_seq2_2;CL11853Contig1;CL59Contig3;CL59Contig4;comp28326_c2_seq3_8;comp33230_c1_seq2_4;CL20779Contig1;comp31462_c0_seq2_5;CL958Contig2;CL27874Contig1;CL1293Contig1;CL1293Contig3;CL179Contig2;CL179Contig7;CL179Contig8;comp31900_c0_seq2_3;CL1775Contig2;CL2638Contig1;CL43868Contig1;comp29901_c0_seq3_8;comp35950_c0_seq1_2;CL461Conti…
Neuroactive ligand-receptor interaction	ko04080	Environmental Information Processing\Signaling molecules and interaction	122	CL3028Contig1;CL30979Contig1;CL4344Contig1;comp21623_c0_seq1_4;CL8880Contig1;CL33140Contig1;CL42219Contig1;CL422Contig2;comp13667_c0_seq1_8;comp15715_c0_seq2_6;CL23448Contig1;CL22378Contig1;CL29548Contig1;CL37267Contig1;CL29304Contig1;CL3902Contig1;CL19916Contig1;CL17976Contig1;comp13979_c0_seq2_7;CL36868Contig1;CL8360Contig1;CL49203Contig1;CL8569Contig1;CL471Contig2;CL471Contig3;CL471Contig4;CL1…
Cytokine-cytokine receptor interaction	ko04060	Environmental Information Processing\Signaling molecules and interaction	33	CL2479Contig1;CL27854Contig1;CL2756Contig1;CL2196Contig1;CL2196Contig2;CL36785Contig1;CL12307Contig1;CL7382Contig1;CL1Contig492;CL1Contig1159;CL1Contig1231;comp20707_c0_seq1_8;comp27089_c0_seq2_6;CL574Contig1;CL574Contig3;CL3726Contig1;CL3726Contig2;CL249Contig1;CL249Contig6;CL249Contig7;CL1176Contig2;CL7626Contig1;CL1817Contig1;CL1817Contig2;CL1708Contig1;CL1708Contig2;comp21480_c1_seq1_6;CL4681…
ECM-receptor interaction	ko04512	Environmental Information Processing\Signaling molecules and interaction	111	CL22996Contig1;CL20557Contig1;CL2061Contig1;CL17710Contig1;comp28945_c0_seq1_4;CL18226Contig1;CL47592Contig1;CL44865Contig1;CL672Contig1;CL672Contig2;comp28349_c0_seq3_8;comp6075_c0_seq2_6;CL10755Contig1;CL429Contig1;CL429Contig2;CL1482Contig2;CL1482Contig3;comp34125_c0_seq1_4;CL1263Contig1;CL1263Contig2;CL697Contig1;CL697Contig2;CL697Contig3;comp28406_c0_seq1_6;CL7684Contig1;CL7684Contig2;comp34…
RNA degradation	ko03018	Genetic Information Processing\Folding, sorting and degradation	91	CL16307Contig1;CL13782Contig1;CL16979Contig1;CL13266Contig1;CL16915Contig1;CL16867Contig1;CL17072Contig1;CL15396Contig1;CL14943Contig1;CL1446Contig2;comp35317_c1_seq3_5;CL8214Contig1;CL6084Contig1;CL6084Contig2;CL14247Contig1;CL1Contig202;CL16256Contig1;CL9219Contig1;CL15895Contig1;comp34701_c0_seq1_1;comp36005_c0_seq1_7;CL16961Contig1;CL15908Contig1;CL15908Contig2;CL12942Contig1;CL2120Contig1;CL…
Protein processing in endoplasmic reticulum	ko04141	Genetic Information Processing\Folding, sorting and degradation	261	CL1Contig104;CL1Contig163;CL1Contig322;CL14238Contig1;CL9023Contig1;CL1Contig402;CL1Contig756;CL1Contig920;CL1Contig924;comp24984_c1_seq1_8;comp29133_c0_seq27_4;CL12257Contig1;comp32884_c0_seq2_7;CL10489Contig1;CL9314Contig1;CL9314Contig2;CL9314Contig3;CL11895Contig1;CL13102Contig1;CL11992Contig1;CL7276Contig1;CL3725Contig1;CL11960Contig1;comp28921_c0_seq6_3;CL46896Contig1;CL46273Contig1;CL24921C…
Ubiquitin mediated proteolysis	ko04120	Genetic Information Processing\Folding, sorting and degradation	193	CL7704Contig1;CL169Contig5;CL169Contig6;CL16721Contig1;CL4477Contig1;CL4477Contig2;comp37498_c1_seq1_3;CL16338Contig1;CL16111Contig1;CL9535Contig1;CL33476Contig1;CL5811Contig2;CL9297Contig2;CL15264Contig1;CL432Contig2;CL432Contig4;CL21613Contig1;CL19167Contig1;CL17644Contig1;CL14101Contig1;CL29069Contig1;CL16264Contig1;CL432Contig1;CL432Contig3;CL1821Contig1;CL6997Contig1;CL691Contig2;comp33239_c…
Protein export	ko03060	Genetic Information Processing\Folding, sorting and degradation	34	CL3839Contig1;CL815Contig1;CL38638Contig1;CL1Contig104;CL1Contig163;CL1Contig322;CL14238Contig1;CL9023Contig1;CL1Contig402;CL1Contig756;CL1Contig920;CL1Contig924;comp24984_c1_seq1_8;comp29133_c0_seq27_4;CL12257Contig1;comp32884_c0_seq2_7;CL2729Contig1;CL4934Contig1;CL18270Contig1;CL14075Contig1;CL15865Contig1;CL12229Contig1;CL15579Contig1;CL491Contig4;CL8128Contig1;CL15819Contig1;CL1994Contig1;CL…
SNARE interactions in vesicular transport	ko04130	Genetic Information Processing\Folding, sorting and degradation	29	CL599Contig1;CL599Contig2;CL12001Contig1;CL2736Contig2;comp35178_c1_seq1_2;CL7356Contig1;CL17986Contig1;CL16149Contig1;CL15144Contig1;CL8221Contig1;CL28937Contig1;CL3733Contig1;comp23113_c0_seq1_4;CL10849Contig1;CL10849Contig2;CL29540Contig1;CL31133Contig1;CL18793Contig1;CL4960Contig2;comp30388_c0_seq1_2;CL27979Contig1;CL4721Contig1;CL1Contig629;CL1Contig1145;CL8690Contig1;CL15696Contig1;CL5095Co…
Sulfur relay system	ko04122	Genetic Information Processing\Folding, sorting and degradation	14	CL3429Contig1;CL3429Contig2;CL16159Contig1;CL415Contig3;CL415Contig5;comp34460_c0_seq1_7;CL29611Contig1;CL25526Contig1;CL15971Contig1;CL16474Contig1;CL7611Contig1;CL7611Contig2;CL281Contig2;CL9095Contig1;
Proteasome	ko03050	Genetic Information Processing\Folding, sorting and degradation	47	CL20620Contig1;CL12887Contig1;CL9511Contig1;CL17075Contig1;CL1Contig237;comp28166_c0_seq1_3;comp39275_c0_seq1_5;CL9490Contig1;CL9490Contig2;CL10065Contig1;CL3985Contig1;CL15920Contig1;CL1Contig221;CL8130Contig1;CL17092Contig1;CL1Contig214;CL1Contig243;CL1Contig346;CL1Contig767;comp22377_c0_seq2_8;comp25740_c0_seq1_7;CL6502Contig1;CL8055Contig1;CL5997Contig1;CL12048Contig1;comp27610_c0_seq2_6;comp…
Non-homologous end-joining	ko03450	Genetic Information Processing\Replication and repair	17	CL7229Contig1;CL19462Contig1;CL18208Contig1;CL22524Contig1;CL771Contig3;CL771Contig5;CL2721Contig1;CL2721Contig2;CL2Contig13;CL2Contig31;comp9547_c0_seq1_8;CL2291Contig2;CL2291Contig3;CL17975Contig1;CL2903Contig1;CL5370Contig1;CL15527Contig1;
Homologous recombination	ko03440	Genetic Information Processing\Replication and repair	35	CL16422Contig1;CL2903Contig1;CL5370Contig1;CL3731Contig1;comp25836_c1_seq1_2;CL9692Contig1;CL9684Contig1;CL8970Contig1;CL9235Contig1;CL2423Contig1;CL2423Contig2;CL216Contig1;CL2898Contig1;CL6706Contig1;CL6044Contig1;CL8033Contig1;CL55Contig7;comp25150_c0_seq2_1;CL835Contig2;CL835Contig3;comp19599_c0_seq4_4;comp33821_c0_seq11_2;comp39237_c1_seq1_1;CL1Contig1211;comp6754_c0_seq1_8;CL16107Contig1;CL…
Base excision repair	ko03410	Genetic Information Processing\Replication and repair	62	CL7892Contig1;CL7892Contig2;CL427Contig4;CL427Contig5;comp29770_c0_seq1_4;CL8891Contig1;CL3875Contig1;CL3875Contig2;CL4084Contig1;comp28441_c0_seq1_2;CL11453Contig1;CL26009Contig1;CL3382Contig1;CL553Contig1;CL553Contig2;CL2433Contig1;CL10753Contig1;CL744Contig1;CL15Contig9;CL29083Contig1;CL10787Contig1;comp19712_c0_seq1_7;CL19293Contig1;CL4422Contig1;comp18877_c0_seq1_4;CL7886Contig1;CL2Contig13;…
DNA replication	ko03030	Genetic Information Processing\Replication and repair	51	CL16422Contig1;CL6230Contig1;CL6230Contig2;CL7887Contig1;CL13777Contig1;CL9692Contig1;CL16728Contig1;CL1079Contig1;CL1079Contig2;CL15527Contig1;CL8213Contig1;CL8213Contig2;CL4486Contig1;CL12368Contig1;comp21010_c0_seq9_8;CL12742Contig1;CL103Contig2;CL2373Contig1;CL1Contig1211;comp6754_c0_seq1_8;CL16107Contig1;CL11811Contig1;CL459Contig1;CL5528Contig1;CL9316Contig1;CL24462Contig1;CL11348Contig1;CL…
Nucleotide excision repair	ko03420	Genetic Information Processing\Replication and repair	61	CL5554Contig1;CL1Contig1315;CL16466Contig1;comp34131_c0_seq1_7;CL16999Contig1;CL10527Contig1;CL10527Contig2;CL8813Contig1;CL996Contig1;CL1Contig1254;CL35680Contig1;CL3662Contig1;comp20541_c0_seq2_8;CL16425Contig1;CL12879Contig1;CL31061Contig1;CL25746Contig1;CL296Contig1;CL21126Contig1;CL123Contig3;CL123Contig7;CL51643Contig1;CL31376Contig1;CL5432Contig1;CL3776Contig1;CL3776Contig2;comp34826_c0_se…
Mismatch repair	ko03430	Genetic Information Processing\Replication and repair	32	CL12782Contig1;CL16422Contig1;CL21164Contig1;CL3313Contig1;CL3313Contig2;CL1612Contig1;CL1612Contig2;CL3043Contig1;CL3043Contig2;CL6663Contig1;CL17047Contig1;CL463Contig1;CL463Contig2;CL12297Contig1;CL16246Contig1;CL16715Contig1;CL1Contig175;comp26947_c0_seq2_4;comp30791_c0_seq1_5;CL15996Contig1;CL46417Contig1;CL30850Contig1;CL16728Contig1;CL1576Contig1;CL9692Contig1;CL9684Contig1;CL1Contig1211;c…
Fanconi anemia pathway	ko03460	Genetic Information Processing\Replication and repair	68	CL171Contig1;CL609Contig1;comp29199_c0_seq1_3;CL5695Contig1;CL37035Contig1;CL4932Contig3;CL14561Contig1;CL1165Contig2;comp25616_c0_seq1_1;comp30931_c0_seq1_6;CL8774Contig1;CL8774Contig2;CL8774Contig3;comp27485_c0_seq1_5;CL20327Contig1;CL912Contig1;comp43248_c0_seq1_5;CL47399Contig1;CL25100Contig1;CL3282Contig1;CL1813Contig1;comp18441_c0_seq1_4;CL216Contig1;CL2898Contig1;CL8970Contig1;CL9235Contig…
Spliceosome	ko03040	Genetic Information Processing\Transcription	229	CL7642Contig1;CL1Contig366;CL1Contig686;comp29725_c0_seq2_2;CL13Contig17;CL46612Contig1;CL18811Contig1;CL12480Contig1;CL585Contig1;CL585Contig4;comp25689_c0_seq5_7;comp36937_c1_seq10_3;CL17112Contig1;CL16528Contig1;CL4797Contig1;CL4797Contig2;CL14303Contig1;CL2680Contig1;CL2680Contig2;CL22675Contig1;CL48099Contig1;CL358Contig4;CL13404Contig1;CL4702Contig1;CL14501Contig1;CL1Contig277;CL1Contig558;…
RNA polymerase	ko03020	Genetic Information Processing\Transcription	39	CL9997Contig1;CL1Contig601;comp28079_c0_seq1_6;CL9485Contig1;comp20189_c0_seq2_8;comp24672_c0_seq3_6;comp26451_c0_seq4_4;CL4226Contig1;CL31063Contig1;CL14916Contig1;CL47526Contig1;CL2316Contig2;CL25329Contig1;CL34951Contig1;CL2399Contig1;CL2399Contig2;CL11164Contig1;CL10388Contig1;comp28861_c0_seq1_1;CL26753Contig1;CL87Contig6;comp30815_c0_seq1_3;CL14637Contig1;CL9146Contig1;CL15878Contig1;CL181C…
Basal transcription factors	ko03022	Genetic Information Processing\Transcription	66	CL17Contig10;comp13262_c1_seq2_6;CL11655Contig1;CL8973Contig1;CL1Contig708;comp29125_c0_seq2_5;CL5924Contig1;CL7021Contig1;CL7021Contig2;CL2577Contig1;CL11801Contig1;CL11801Contig2;CL15595Contig1;CL27698Contig1;CL1Contig665;comp37467_c0_seq2_1;CL47715Contig1;CL5820Contig1;CL5820Contig2;comp20809_c0_seq1_1;CL16596Contig1;CL6099Contig1;CL69Contig4;CL69Contig6;CL69Contig8;comp15180_c0_seq1_6;comp333…
Aminoacyl-tRNA biosynthesis	ko00970	Genetic Information Processing\Translation	75	CL1130Contig1;CL5258Contig1;CL8063Contig1;CL8063Contig2;comp30691_c0_seq2_5;CL12814Contig1;CL17113Contig1;CL15575Contig1;CL12851Contig1;CL3850Contig1;CL3850Contig2;comp37002_c0_seq1_3;CL7404Contig1;CL6802Contig1;CL787Contig2;CL9286Contig1;comp35467_c0_seq1_7;comp37928_c1_seq1_3;CL7461Contig1;CL16287Contig1;CL325Contig1;CL325Contig3;comp11380_c0_seq2_5;comp12629_c0_seq1_8;comp14273_c0_seq3_4;comp1…
mRNA surveillance pathway	ko03015	Genetic Information Processing\Translation	125	CL9408Contig1;CL1Contig434;comp28931_c0_seq1_1;CL5272Contig1;comp37882_c0_seq1_8;CL8142Contig1;CL8142Contig2;comp38497_c0_seq1_1;CL10538Contig1;CL10538Contig2;CL1861Contig1;CL4590Contig1;CL4590Contig2;comp32845_c0_seq6_1;CL6031Contig1;CL10421Contig1;CL11661Contig1;CL71Contig3;comp25085_c0_seq1_1;CL2208Contig1;CL2208Contig2;comp36332_c0_seq6_5;CL5955Contig1;comp24738_c0_seq1_6;CL8835Contig1;CL2955…
Ribosome	ko03010	Genetic Information Processing\Translation	173	CL1643Contig1;CL1643Contig2;CL1643Contig3;comp14692_c0_seq1_7;CL16283Contig1;CL1732Contig1;CL32Contig3;comp25431_c0_seq2_8;comp35437_c0_seq1_7;CL16248Contig1;CL13619Contig1;comp32796_c1_seq4_4;CL123Contig2;CL37367Contig1;CL34875Contig1;CL19470Contig1;CL17091Contig1;CL1942Contig1;CL14698Contig1;CL12294Contig1;CL5108Contig1;CL41184Contig1;CL117Contig1;CL117Contig2;CL4419Contig1;CL49133Contig1;CL347…
RNA transport	ko03013	Genetic Information Processing\Translation	233	CL9138Contig1;CL19477Contig1;CL11132Contig1;CL5335Contig1;CL5335Contig2;CL18267Contig1;CL10159Contig1;CL6602Contig1;CL16052Contig1;CL16599Contig1;CL22240Contig1;CL4175Contig1;CL12838Contig1;CL653Contig3;comp26080_c0_seq2_8;CL4665Contig1;CL5569Contig1;CL1907Contig1;CL1907Contig2;CL1907Contig3;CL1907Contig4;CL1907Contig5;comp27324_c1_seq1_8;CL23875Contig1;CL38520Contig1;CL8Contig17;CL8Contig18;CL85…
Ribosome biogenesis in eukaryotes	ko03008	Genetic Information Processing\Translation	97	CL9411Contig1;CL9411Contig2;CL56Contig4;CL12858Contig1;CL15387Contig1;CL6352Contig1;CL17116Contig1;CL17011Contig1;CL17139Contig1;CL16255Contig1;CL16860Contig1;CL16161Contig1;CL16563Contig1;CL9635Contig1;CL9635Contig2;CL106Contig3;CL106Contig6;comp28152_c0_seq1_6;comp38976_c2_seq3_5;CL3685Contig1;CL14495Contig1;CL16316Contig1;CL1032Contig1;CL1032Contig4;comp33571_c0_seq1_5;CL2Contig44;comp31546_c0…
Cysteine and methionine metabolism	ko00270	Metabolism\Amino acid metabolism	68	CL5467Contig1;CL66Contig8;CL45666Contig1;CL1458Contig2;CL3688Contig1;CL3688Contig2;comp33002_c3_seq1_5;CL5036Contig1;CL5036Contig2;CL5036Contig4;CL23667Contig1;CL3126Contig3;CL28620Contig1;CL8792Contig1;CL616Contig1;CL616Contig2;CL616Contig3;comp30080_c0_seq1_7;CL2794Contig1;CL20037Contig1;CL10Contig22;CL16212Contig1;comp30918_c0_seq4_7;CL187Contig6;comp37639_c2_seq5_5;CL7070Contig1;CL7070Contig2…
Phenylalanine metabolism	ko00360	Metabolism\Amino acid metabolism	13	CL8920Contig1;CL3147Contig1;CL8450Contig1;CL3936Contig1;CL51842Contig1;CL12018Contig1;CL1Contig825;comp28627_c0_seq1_4;CL7895Contig1;CL10675Contig1;CL15975Contig1;CL15975Contig2;CL15770Contig1;
Histidine metabolism	ko00340	Metabolism\Amino acid metabolism	34	CL12605Contig1;CL7154Contig1;CL7302Contig1;comp32778_c0_seq2_1;CL10496Contig1;CL10496Contig2;CL12613Contig1;CL3147Contig1;CL8450Contig1;CL8129Contig1;CL5339Contig1;CL5339Contig2;CL5339Contig3;CL6051Contig1;CL25212Contig1;CL27275Contig1;comp29362_c1_seq1_7;CL6960Contig1;CL18Contig11;CL18Contig16;comp28360_c0_seq14_8;comp31540_c0_seq2_1;comp36003_c0_seq2_7;comp37966_c2_seq29_5;CL14379Contig1;CL1Con…
Alanine	ko00250	Metabolism\Amino acid metabolism	76	CL12018Contig1;CL1Contig825;comp28627_c0_seq1_4;CL7895Contig1;CL19150Contig1;CL16121Contig1;CL16535Contig1;CL42754Contig1;CL7790Contig1;CL25027Contig1;CL9053Contig1;CL9053Contig2;CL8410Contig1;CL8410Contig2;comp32117_c0_seq1_5;CL10436Contig1;CL46633Contig1;CL21760Contig1;comp37643_c0_seq1_5;CL16Contig6;CL16Contig20;comp18116_c0_seq1_2;CL20633Contig1;CL47291Contig1;CL12954Contig1;CL12954Contig2;co…
Tyrosine metabolism	ko00350	Metabolism\Amino acid metabolism	26	CL12018Contig1;CL1Contig825;comp28627_c0_seq1_4;CL7895Contig1;CL10675Contig1;CL15975Contig1;CL15975Contig2;CL18575Contig1;CL18725Contig1;CL5946Contig1;CL1Contig227;CL22125Contig1;CL20908Contig1;CL34549Contig1;CL36892Contig1;CL19995Contig1;CL3147Contig1;CL8450Contig1;CL3936Contig1;CL51842Contig1;comp35975_c1_seq4_5;CL6905Contig1;CL6905Contig2;CL15627Contig1;CL16697Contig1;CL15770Contig1;
Arginine and proline metabolism	ko00330	Metabolism\Amino acid metabolism	85	CL2Contig19;CL2Contig26;CL2Contig27;CL1135Contig1;CL1135Contig2;CL1135Contig3;CL1135Contig5;CL6190Contig1;CL1Contig780;CL1Contig901;CL1Contig1046;comp25961_c0_seq1_8;comp31769_c0_seq1_5;CL187Contig6;comp37639_c2_seq5_5;CL7070Contig1;CL7070Contig2;CL6014Contig1;CL10Contig22;CL16212Contig1;comp30918_c0_seq4_7;CL166Contig4;CL45934Contig1;CL4796Contig1;CL8129Contig1;CL5339Contig1;CL5339Contig2;CL5339…
Glycine	ko00260	Metabolism\Amino acid metabolism	98	CL8716Contig1;CL4239Contig1;comp30536_c0_seq1_6;CL4376Contig1;CL4376Contig2;CL4376Contig3;CL7600Contig1;comp33855_c0_seq1_4;CL2788Contig1;CL11862Contig1;CL963Contig1;CL963Contig2;comp27278_c0_seq1_7;CL46533Contig1;CL10911Contig1;CL33082Contig1;CL8652Contig2;CL9501Contig1;CL9501Contig2;CL9501Contig3;comp33372_c0_seq4_4;CL10979Contig1;CL6735Contig1;CL15602Contig1;CL256Contig2;CL256Contig3;comp36772…
Valine	ko00280	Metabolism\Amino acid metabolism	85	CL5394Contig1;CL5394Contig2;CL15794Contig1;CL16194Contig1;CL15526Contig1;CL7007Contig1;CL9817Contig1;CL17877Contig1;CL6085Contig1;CL6085Contig2;comp34551_c0_seq2_2;comp30221_c0_seq2_2;comp36432_c0_seq2_1;CL713Contig2;CL15482Contig1;CL1Contig1070;CL2122Contig3;comp36394_c0_seq4_5;CL263Contig3;CL10573Contig1;CL25815Contig1;CL28088Contig1;CL1Contig358;comp30532_c0_seq1_1;CL1286Contig1;CL8814Contig1;…
Lysine degradation	ko00310	Metabolism\Amino acid metabolism	140	CL12861Contig1;CL1Contig835;CL1Contig984;comp36273_c0_seq1_3;CL19045Contig1;CL449Contig2;CL449Contig6;CL23778Contig1;CL30409Contig1;CL20467Contig1;CL6583Contig1;CL12331Contig1;CL5497Contig1;comp37159_c2_seq1_5;comp47888_c0_seq1_6;CL8404Contig1;CL1683Contig1;CL1683Contig3;comp34221_c0_seq3_5;CL3162Contig1;CL3162Contig2;comp23861_c0_seq1_8;CL2Contig38;CL2Contig47;comp37058_c0_seq2_3;CL263Contig3;CL…
Valine	ko00290	Metabolism\Amino acid metabolism	10	CL5815Contig1;CL8255Contig1;CL8255Contig2;CL7266Contig1;CL7266Contig2;CL7266Contig3;comp29302_c1_seq2_8;CL6568Contig1;CL5394Contig1;CL5394Contig2;
Lysine biosynthesis	ko00300	Metabolism\Amino acid metabolism	16	CL10150Contig1;CL19045Contig1;CL449Contig2;CL449Contig6;CL23778Contig1;CL30409Contig1;CL20467Contig1;CL6583Contig1;CL12331Contig1;CL5497Contig1;comp37159_c2_seq1_5;comp47888_c0_seq1_6;CL8404Contig1;CL1Contig835;CL1Contig984;comp36273_c0_seq1_3;
Phenylalanine	ko00400	Metabolism\Amino acid metabolism	6	CL12018Contig1;CL1Contig825;comp28627_c0_seq1_4;CL7895Contig1;CL10675Contig1;CL8920Contig1;
Tryptophan metabolism	ko00380	Metabolism\Amino acid metabolism	69	CL7294Contig1;CL7696Contig1;CL10899Contig1;CL8816Contig1;CL7398Contig1;CL7398Contig2;CL16993Contig1;CL10Contig13;comp32864_c0_seq1_3;CL1683Contig1;CL1683Contig3;comp34221_c0_seq3_5;CL2Contig38;CL2Contig47;comp37058_c0_seq2_3;CL263Contig3;CL10573Contig1;CL25815Contig1;CL28088Contig1;CL1831Contig1;CL3455Contig1;CL3455Contig2;comp14715_c0_seq2_4;CL25766Contig1;CL12419Contig1;CL19045Contig1;CL449Cont…
Indole alkaloid biosynthesis	ko00901	Metabolism\Biosynthesis of other secondary metabolites	2	CL3147Contig1;CL8450Contig1;
Isoquinoline alkaloid biosynthesis	ko00950	Metabolism\Biosynthesis of other secondary metabolites	14	CL12018Contig1;CL1Contig825;comp28627_c0_seq1_4;CL7895Contig1;CL10675Contig1;CL1Contig227;CL22125Contig1;CL20908Contig1;CL34549Contig1;CL36892Contig1;CL19995Contig1;CL3147Contig1;CL8450Contig1;CL3936Contig1;
Tropane	ko00960	Metabolism\Biosynthesis of other secondary metabolites	5	CL12018Contig1;CL1Contig825;comp28627_c0_seq1_4;CL7895Contig1;CL10675Contig1;
Stilbenoid	ko00945	Metabolism\Biosynthesis of other secondary metabolites	6	CL1405Contig1;CL1405Contig2;CL1405Contig3;CL1405Contig4;comp25995_c0_seq3_4;comp36022_c0_seq1_5;
Betalain biosynthesis	ko00965	Metabolism\Biosynthesis of other secondary metabolites	8	CL1Contig227;CL22125Contig1;CL20908Contig1;CL34549Contig1;CL36892Contig1;CL19995Contig1;CL3147Contig1;CL8450Contig1;
Aflatoxin biosynthesis	ko00254	Metabolism\Biosynthesis of other secondary metabolites	2	CL10687Contig1;comp35122_c0_seq1_1;
Caffeine metabolism	ko00232	Metabolism\Biosynthesis of other secondary metabolites	15	CL23687Contig1;CL1Contig1061;CL24193Contig1;CL8169Contig1;CL50195Contig1;CL3042Contig1;CL2753Contig1;CL35206Contig1;CL1995Contig1;CL28574Contig1;CL785Contig1;CL785Contig2;CL785Contig3;CL20131Contig1;CL20846Contig1;
Flavone and flavonol biosynthesis	ko00944	Metabolism\Biosynthesis of other secondary metabolites	6	CL2341Contig1;CL2341Contig2;CL2341Contig3;CL2341Contig4;comp11601_c0_seq1_1;comp29560_c0_seq3_8;
Monobactam biosynthesis	ko00261	Metabolism\Biosynthesis of other secondary metabolites	5	CL1Contig6;CL1Contig63;CL1Contig205;comp30747_c1_seq1_7;CL10150Contig1;
Phenylpropanoid biosynthesis	ko00940	Metabolism\Biosynthesis of other secondary metabolites	1	CL12963Contig1;
Butirosin and neomycin biosynthesis	ko00524	Metabolism\Biosynthesis of other secondary metabolites	5	CL13Contig1;CL5251Contig1;CL5251Contig2;comp23190_c0_seq2_6;comp31461_c0_seq2_5;
Novobiocin biosynthesis	ko00401	Metabolism\Biosynthesis of other secondary metabolites	2	CL7895Contig1;CL10675Contig1;
Streptomycin biosynthesis	ko00521	Metabolism\Biosynthesis of other secondary metabolites	15	CL13Contig1;CL5251Contig1;CL5251Contig2;comp23190_c0_seq2_6;comp31461_c0_seq2_5;CL16Contig13;CL16Contig19;comp25977_c1_seq1_6;comp38623_c0_seq1_1;CL3332Contig1;CL3332Contig2;comp19108_c0_seq3_7;comp30985_c1_seq4_4;comp32403_c0_seq1_5;CL18468Contig1;
Penicillin and cephalosporin biosynthesis	ko00311	Metabolism\Biosynthesis of other secondary metabolites	2	CL1401Contig1;CL1401Contig2;
Pentose phosphate pathway	ko00030	Metabolism\Carbohydrate metabolism	46	CL7852Contig1;CL16623Contig1;CL1469Contig1;comp36541_c0_seq1_3;CL49Contig4;comp31009_c0_seq1_7;CL16956Contig1;CL3014Contig1;CL3014Contig2;comp20955_c0_seq1_5;CL1071Contig1;CL1071Contig2;CL25562Contig1;CL4500Contig2;CL16611Contig1;CL26095Contig1;CL46618Contig1;CL16Contig13;CL16Contig19;comp25977_c1_seq1_6;comp38623_c0_seq1_1;CL13326Contig1;CL11609Contig1;CL11727Contig1;CL3572Contig2;CL3405Contig1;…
Propanoate metabolism	ko00640	Metabolism\Carbohydrate metabolism	46	CL295Contig2;CL295Contig5;CL53Contig9;CL53Contig11;comp31830_c0_seq1_4;comp38065_c0_seq2_5;CL4327Contig1;CL15794Contig1;CL16194Contig1;CL15526Contig1;CL7007Contig1;CL17877Contig1;CL6085Contig1;CL6085Contig2;comp34551_c0_seq2_2;comp30221_c0_seq2_2;comp36432_c0_seq2_1;CL263Contig3;CL10573Contig1;CL20644Contig1;CL10687Contig1;comp35122_c0_seq1_1;CL23745Contig1;CL34335Contig1;CL11818Contig1;CL2754Con…
Fructose and mannose metabolism	ko00051	Metabolism\Carbohydrate metabolism	79	CL5070Contig1;CL48516Contig1;CL140Contig9;CL47246Contig1;CL30370Contig1;CL20879Contig1;CL18519Contig1;CL36926Contig1;CL25555Contig1;CL4553Contig1;comp27250_c0_seq1_4;CL18580Contig1;comp32877_c1_seq1_3;CL2162Contig1;CL2162Contig2;comp39260_c0_seq1_1;CL8260Contig1;CL46919Contig1;CL20223Contig1;CL13Contig1;CL5251Contig1;CL5251Contig2;comp23190_c0_seq2_6;comp31461_c0_seq2_5;CL1316Contig1;CL1316Contig…
Galactose metabolism	ko00052	Metabolism\Carbohydrate metabolism	70	CL5842Contig1;CL18972Contig1;CL26768Contig1;comp12149_c0_seq1_8;comp32028_c0_seq1_2;CL15866Contig1;CL16498Contig1;CL25681Contig1;CL31772Contig1;CL19531Contig1;CL12678Contig1;CL16Contig13;CL16Contig19;comp25977_c1_seq1_6;comp38623_c0_seq1_1;CL13326Contig1;CL11609Contig1;CL11727Contig1;CL3572Contig2;CL3405Contig1;CL13Contig1;CL5251Contig1;CL5251Contig2;comp23190_c0_seq2_6;comp31461_c0_seq2_5;CL2041…
Glyoxylate and dicarboxylate metabolism	ko00630	Metabolism\Carbohydrate metabolism	60	CL6517Contig1;CL19270Contig1;CL7074Contig1;CL182Contig1;CL182Contig3;CL13129Contig1;CL168Contig8;CL1831Contig1;CL3455Contig1;CL3455Contig2;comp14715_c0_seq2_4;CL25766Contig1;CL16209Contig1;CL2754Contig1;CL2754Contig2;CL6974Contig1;CL45166Contig1;CL27188Contig1;CL9819Contig1;CL125Contig7;CL9Contig18;CL30109Contig1;CL49359Contig1;CL7422Contig1;CL41555Contig1;CL15602Contig1;CL7057Contig1;CL11903Cont…
Butanoate metabolism	ko00650	Metabolism\Carbohydrate metabolism	49	CL1831Contig1;CL3455Contig1;CL3455Contig2;comp14715_c0_seq2_4;CL25766Contig1;CL25815Contig1;CL28088Contig1;CL263Contig3;CL10573Contig1;CL9817Contig1;CL17012Contig1;CL37382Contig1;CL24470Contig1;comp29913_c0_seq1_5;CL31605Contig1;CL32313Contig1;CL5583Contig1;comp36244_c0_seq2_5;CL12298Contig1;CL23890Contig1;CL49954Contig1;CL29146Contig1;CL31Contig5;CL22759Contig1;comp35321_c0_seq1_1;CL34335Contig1…
Ascorbate and aldarate metabolism	ko00053	Metabolism\Carbohydrate metabolism	65	CL3276Contig1;CL8Contig24;CL7472Contig1;CL7472Contig2;CL12707Contig1;CL12707Contig2;CL5673Contig1;CL6022Contig1;CL32655Contig1;CL36750Contig1;CL3320Contig1;CL3320Contig2;CL3320Contig3;CL3484Contig1;CL3484Contig2;CL3484Contig3;CL3484Contig4;comp38439_c0_seq1_1;comp39003_c0_seq5_5;CL4494Contig1;CL4494Contig2;comp35933_c0_seq3_1;CL46458Contig1;CL30362Contig1;CL12117Contig1;CL14912Contig2;CL80Contig5…
Inositol phosphate metabolism	ko00562	Metabolism\Carbohydrate metabolism	118	CL5345Contig1;CL47204Contig1;CL5957Contig1;CL5957Contig2;comp38797_c0_seq2_5;CL795Contig1;comp15323_c1_seq1_8;comp709_c1_seq1_7;CL2679Contig1;CL1Contig962;comp34705_c0_seq1_2;comp37828_c1_seq1_3;comp38409_c0_seq2_1;CL6764Contig2;CL25651Contig1;CL25651Contig2;CL7Contig8;CL7Contig12;comp33930_c0_seq2_7;comp34896_c0_seq4_2;CL1Contig181;CL2626Contig1;CL2626Contig2;comp29056_c0_seq13_8;comp32896_c1_se…
Pentose and glucuronate interconversions	ko00040	Metabolism\Carbohydrate metabolism	106	CL2341Contig1;CL2341Contig2;CL2341Contig3;CL2341Contig4;comp11601_c0_seq1_1;comp29560_c0_seq3_8;CL12707Contig1;CL12707Contig2;CL5673Contig1;CL6022Contig1;CL32655Contig1;CL36750Contig1;CL3320Contig1;CL3320Contig2;CL3320Contig3;CL3484Contig1;CL3484Contig2;CL3484Contig3;CL3484Contig4;comp38439_c0_seq1_1;comp39003_c0_seq5_5;CL4494Contig1;CL4494Contig2;comp35933_c0_seq3_1;CL46458Contig1;CL30362Contig1…
Pyruvate metabolism	ko00620	Metabolism\Carbohydrate metabolism	78	CL295Contig2;CL295Contig5;CL53Contig9;CL53Contig11;comp31830_c0_seq1_4;comp38065_c0_seq2_5;CL10609Contig1;CL7807Contig1;CL56Contig2;CL56Contig11;comp34380_c0_seq1_1;CL9211Contig1;CL9211Contig2;CL7007Contig1;CL231Contig1;CL231Contig2;CL231Contig4;CL10687Contig1;comp35122_c0_seq1_1;CL3061Contig1;CL1925Contig1;CL1925Contig2;CL8129Contig1;CL5339Contig1;CL5339Contig2;CL5339Contig3;CL6051Contig1;CL2521…
Glycolysis / Gluconeogenesis	ko00010	Metabolism\Carbohydrate metabolism	109	CL13Contig1;CL5251Contig1;CL5251Contig2;comp23190_c0_seq2_6;comp31461_c0_seq2_5;CL7852Contig1;CL1316Contig1;CL1316Contig2;CL20553Contig1;comp34999_c0_seq5_5;CL86Contig5;comp28824_c0_seq1_3;CL1Contig472;CL1Contig734;CL1Contig842;comp34392_c0_seq3_7;comp34740_c1_seq2_1;CL6755Contig1;CL37987Contig1;CL32581Contig1;CL35846Contig1;comp23416_c0_seq1_7;CL43904Contig1;CL10456Contig1;CL4132Contig1;CL4050Co…
Citrate cycle (TCA cycle)	ko00020	Metabolism\Carbohydrate metabolism	62	CL182Contig1;CL182Contig3;CL3910Contig2;CL3910Contig3;CL13129Contig1;CL168Contig8;CL928Contig1;CL357Contig1;CL12118Contig1;CL16958Contig1;CL31096Contig1;CL29787Contig1;CL9910Contig1;CL47211Contig1;CL1591Contig1;CL1591Contig2;comp5045_c0_seq1_7;CL1683Contig1;CL1683Contig3;comp34221_c0_seq3_5;CL3162Contig1;CL3162Contig2;comp23861_c0_seq1_8;CL7007Contig1;CL34866Contig1;CL13160Contig1;CL24416Contig1;…
Starch and sucrose metabolism	ko00500	Metabolism\Carbohydrate metabolism	123	CL1524Contig2;CL13220Contig1;comp22265_c0_seq1_4;CL5854Contig1;CL5854Contig2;CL27141Contig1;CL30050Contig1;comp37558_c0_seq1_5;CL12169Contig1;CL11027Contig1;CL7083Contig1;CL30448Contig1;CL40788Contig1;CL592Contig3;comp35588_c1_seq2_5;CL3756Contig1;CL25271Contig1;CL37840Contig1;CL1524Contig1;CL1524Contig3;CL12482Contig1;CL592Contig2;CL457Contig1;CL457Contig2;CL457Contig5;CL457Contig6;CL457Contig7;…
Amino sugar and nucleotide sugar metabolism	ko00520	Metabolism\Carbohydrate metabolism	156	CL36Contig1;CL36Contig9;CL36Contig10;CL36Contig12;CL9229Contig1;comp19638_c0_seq1_2;comp24433_c0_seq2_7;comp26276_c0_seq4_3;comp32580_c0_seq2_5;CL4356Contig1;CL7590Contig1;CL16888Contig1;CL25970Contig1;CL4867Contig1;CL4867Contig2;comp35876_c0_seq5_1;comp52198_c0_seq1_2;CL316Contig1;CL5748Contig1;CL8305Contig1;CL1579Contig2;CL1579Contig3;CL2628Contig1;CL2628Contig2;CL2628Contig3;CL2628Contig4;CL26…
Methane metabolism	ko00680	Metabolism\Energy metabolism	40	comp35975_c1_seq4_5;CL6905Contig1;CL6905Contig2;CL15627Contig1;CL11071Contig1;CL7600Contig1;comp33855_c0_seq1_4;CL2788Contig1;CL25027Contig1;CL9053Contig1;CL9053Contig2;CL1510Contig1;CL10500Contig1;comp28462_c0_seq1_4;comp31833_c0_seq1_2;CL1Contig472;CL1Contig734;CL1Contig842;comp34392_c0_seq3_7;comp34740_c1_seq2_1;CL86Contig5;comp28824_c0_seq1_3;CL1316Contig1;CL1316Contig2;CL20553Contig1;comp349…
Nitrogen metabolism	ko00910	Metabolism\Energy metabolism	21	CL178Contig5;comp30681_c1_seq1_2;CL13763Contig1;CL3397Contig1;CL161Contig3;CL161Contig6;CL161Contig7;CL161Contig8;comp38667_c0_seq2_5;CL33963Contig1;CL31900Contig1;CL36603Contig1;CL10673Contig1;CL94Contig3;comp20807_c0_seq1_3;CL3097Contig1;CL3097Contig2;CL16099Contig1;CL8431Contig1;CL21969Contig1;CL3085Contig1;
Photosynthesis	ko00195	Metabolism\Energy metabolism	1	CL47820Contig1;
Carbon fixation pathways in prokaryotes	ko00720	Metabolism\Energy metabolism	30	CL7134Contig1;CL7134Contig2;CL7134Contig3;CL3185Contig1;CL3185Contig2;CL3185Contig3;CL3185Contig4;CL30557Contig1;CL1831Contig1;CL3455Contig1;CL3455Contig2;comp14715_c0_seq2_4;CL25766Contig1;CL928Contig1;CL357Contig1;CL13129Contig1;CL168Contig8;CL3910Contig2;CL3910Contig3;CL16209Contig1;CL45166Contig1;CL27188Contig1;CL9819Contig1;CL9174Contig1;CL295Contig2;CL295Contig5;CL53Contig9;CL53Contig11;com…
Sulfur metabolism	ko00920	Metabolism\Energy metabolism	17	CL1Contig6;CL1Contig63;CL1Contig205;comp30747_c1_seq1_7;CL30848Contig1;CL21744Contig1;CL38Contig4;CL1Contig283;comp35780_c0_seq1_3;CL2809Contig1;CL2809Contig2;CL2809Contig3;comp25112_c0_seq2_6;CL23943Contig1;CL893Contig2;comp25931_c0_seq1_6;CL6750Contig1;
Carbon fixation in photosynthetic organisms	ko00710	Metabolism\Energy metabolism	36	CL25351Contig1;CL4050Contig1;CL4132Contig1;CL1Contig472;CL1Contig734;CL1Contig842;comp34392_c0_seq3_7;comp34740_c1_seq2_1;CL86Contig5;comp28824_c0_seq1_3;CL3014Contig1;CL3014Contig2;comp20955_c0_seq1_5;CL25562Contig1;CL4500Contig2;CL6755Contig1;CL37987Contig1;CL32581Contig1;CL35846Contig1;comp23416_c0_seq1_7;CL43904Contig1;CL10456Contig1;CL16956Contig1;CL12005Contig1;comp29779_c0_seq2_7;CL12018Co…
Photosynthesis - antenna proteins	ko00196	Metabolism\Energy metabolism	4	CL49854Contig1;CL34212Contig1;CL27784Contig1;CL30945Contig1;
Oxidative phosphorylation	ko00190	Metabolism\Energy metabolism	141	CL51583Contig1;CL9894Contig1;CL519Contig2;comp24372_c0_seq1_6;CL11716Contig1;CL16103Contig1;CL10812Contig1;CL15249Contig1;CL11220Contig1;CL1Contig519;comp21666_c0_seq1_7;comp23954_c0_seq2_6;CL44432Contig1;CL30988Contig1;CL627Contig1;CL627Contig2;CL627Contig3;comp35315_c0_seq3_2;CL1710Contig1;comp28575_c1_seq1_5;CL2814Contig1;CL2814Contig2;CL13276Contig1;CL6250Contig1;CL8898Contig1;CL8898Contig2;C…
N-Glycan biosynthesis	ko00510	Metabolism\Glycan biosynthesis and metabolism	80	CL17400Contig1;CL7603Contig1;CL7603Contig2;CL7603Contig3;comp28373_c0_seq4_4;comp31949_c0_seq1_1;CL15924Contig1;CL15888Contig1;CL12168Contig1;CL12168Contig2;comp35255_c0_seq1_7;CL16079Contig1;CL37299Contig1;CL13002Contig1;CL25Contig12;CL1Contig967;CL1Contig1131;CL402Contig3;CL2614Contig1;CL46692Contig1;CL29091Contig1;CL11956Contig1;CL6801Contig1;CL21Contig11;CL21Contig13;CL2469Contig1;comp31852_c…
Glycosphingolipid biosynthesis - lacto and neolacto series	ko00601	Metabolism\Glycan biosynthesis and metabolism	34	CL213Contig1;CL10158Contig1;CL34240Contig1;CL22911Contig1;CL40221Contig1;CL23360Contig1;CL9760Contig1;CL9760Contig2;CL25113Contig1;CL9478Contig1;CL10419Contig1;comp15893_c0_seq1_8;CL21199Contig1;CL23413Contig1;comp34397_c0_seq9_1;comp36319_c0_seq1_3;CL35948Contig1;CL8717Contig1;CL8717Contig2;CL44676Contig1;CL1Contig784;CL1Contig872;CL1Contig1123;CL25849Contig1;comp23893_c0_seq1_7;CL5801Contig1;CL…
Glycosaminoglycan biosynthesis - chondroitin sulfate / dermatan sulfate	ko00532	Metabolism\Glycan biosynthesis and metabolism	49	CL2971Contig1;comp22024_c0_seq1_8;CL15586Contig1;CL6180Contig1;CL3026Contig1;CL41198Contig1;CL12398Contig1;comp17108_c0_seq2_2;CL7927Contig1;CL3045Contig1;comp32824_c0_seq1_8;CL4520Contig1;CL3424Contig1;CL2441Contig1;comp25480_c0_seq2_6;CL27988Contig1;CL33628Contig1;CL830Contig2;CL8730Contig1;CL14198Contig1;CL33152Contig1;CL45532Contig1;comp18400_c0_seq2_6;CL22732Contig1;CL3011Contig2;CL3011Conti…
Glycosaminoglycan biosynthesis - heparan sulfate / heparin	ko00534	Metabolism\Glycan biosynthesis and metabolism	24	CL2971Contig1;comp22024_c0_seq1_8;CL15586Contig1;CL6180Contig1;CL3026Contig1;CL41198Contig1;CL12398Contig1;comp17108_c0_seq2_2;CL5814Contig1;CL4903Contig1;CL12352Contig1;CL206Contig3;CL206Contig6;comp35706_c1_seq2_7;comp37595_c0_seq1_8;comp37854_c0_seq4_5;CL1908Contig1;CL10328Contig1;CL7061Contig1;CL802Contig2;CL802Contig3;CL3013Contig1;comp20745_c0_seq2_2;CL7117Contig1;
Glycosaminoglycan biosynthesis - keratan sulfate	ko00533	Metabolism\Glycan biosynthesis and metabolism	33	CL29128Contig1;CL5263Contig1;CL5263Contig2;comp30269_c0_seq4_4;comp36927_c1_seq1_1;CL41153Contig1;CL5883Contig1;CL5883Contig2;CL5883Contig3;CL35799Contig1;CL2557Contig1;CL8977Contig1;comp32764_c0_seq1_1;CL35948Contig1;CL8717Contig1;CL8717Contig2;CL44676Contig1;CL1Contig784;CL1Contig872;CL1Contig1123;CL25849Contig1;comp23893_c0_seq1_7;CL5801Contig1;CL14913Contig1;CL18772Contig1;CL8048Contig1;comp2…
Mucin type O-glycan biosynthesis	ko00512	Metabolism\Glycan biosynthesis and metabolism	40	CL5257Contig1;CL8795Contig1;CL5408Contig1;CL41961Contig1;CL837Contig1;CL34382Contig1;CL1586Contig1;CL1586Contig2;CL35051Contig1;CL225Contig2;CL225Contig4;CL225Contig5;CL1217Contig1;comp46320_c0_seq1_3;comp63171_c0_seq1_5;comp34816_c1_seq1_1;CL691Contig4;CL691Contig5;CL29Contig14;CL29Contig15;CL29Contig18;CL3625Contig2;comp15467_c0_seq1_4;CL6935Contig1;comp34182_c2_seq1_1;CL1Contig979;comp34001_c1…
Glycosaminoglycan degradation	ko00531	Metabolism\Glycan biosynthesis and metabolism	57	CL1Contig1119;CL1Contig1142;CL2341Contig1;CL2341Contig2;CL2341Contig3;CL2341Contig4;comp11601_c0_seq1_1;comp29560_c0_seq3_8;CL17624Contig1;CL5665Contig1;CL25685Contig1;CL1Contig473;CL1Contig1026;comp4961_c0_seq1_1;CL50517Contig1;CL2017Contig1;CL2017Contig2;CL2017Contig3;CL2017Contig4;comp35817_c1_seq2_2;CL981Contig1;CL25465Contig1;CL1532Contig2;CL51169Contig1;CL43877Contig1;CL58Contig10;comp32012…
Other types of O-glycan biosynthesis	ko00514	Metabolism\Glycan biosynthesis and metabolism	38	CL37657Contig1;CL46792Contig1;CL19286Contig1;CL36984Contig1;CL23917Contig1;CL45776Contig1;CL51056Contig1;CL6681Contig1;CL38435Contig1;CL13000Contig1;CL46257Contig1;CL41546Contig1;CL10198Contig1;CL9118Contig1;CL905Contig1;CL4757Contig2;comp15101_c0_seq1_6;CL35948Contig1;CL8717Contig1;CL8717Contig2;CL44676Contig1;CL13533Contig1;CL3195Contig1;CL3195Contig2;CL16650Contig1;CL16659Contig1;CL12301Contig…
Other glycan degradation	ko00511	Metabolism\Glycan biosynthesis and metabolism	71	CL23364Contig1;CL1872Contig1;CL395Contig2;CL395Contig3;CL395Contig5;CL395Contig6;CL395Contig7;CL11208Contig1;CL34134Contig1;comp32713_c0_seq1_1;CL2471Contig1;CL2471Contig3;CL30453Contig1;CL24376Contig1;CL7654Contig1;CL31788Contig1;CL6017Contig1;CL15238Contig1;CL42670Contig1;CL52495Contig1;CL10503Contig1;CL10503Contig2;CL1Contig1257;comp32559_c0_seq2_7;CL3838Contig1;CL3838Contig2;CL15784Contig1;CL…
Glycosphingolipid biosynthesis - ganglio series	ko00604	Metabolism\Glycan biosynthesis and metabolism	22	CL17054Contig1;CL1872Contig1;CL395Contig2;CL395Contig3;CL395Contig5;CL395Contig6;CL395Contig7;CL11208Contig1;CL34134Contig1;comp32713_c0_seq1_1;CL2471Contig1;CL2471Contig3;CL30453Contig1;CL24376Contig1;CL7654Contig1;CL31788Contig1;CL6017Contig1;CL15238Contig1;CL42670Contig1;CL52495Contig1;CL10503Contig1;CL10503Contig2;
Various types of N-glycan biosynthesis	ko00513	Metabolism\Glycan biosynthesis and metabolism	95	CL15888Contig1;CL12168Contig1;CL12168Contig2;comp35255_c0_seq1_7;CL25Contig12;CL1Contig967;CL1Contig1131;CL402Contig3;CL2614Contig1;CL46692Contig1;CL29091Contig1;CL11956Contig1;CL6801Contig1;CL7276Contig1;CL3725Contig1;CL10489Contig1;CL9314Contig1;CL9314Contig2;CL9314Contig3;CL11895Contig1;CL13102Contig1;CL11992Contig1;CL1Contig560;CL1Contig1039;CL1Contig1065;CL1Contig1228;comp10538_c0_seq1_6;CL2…
Glycosylphosphatidylinositol(GPI)-anchor biosynthesis	ko00563	Metabolism\Glycan biosynthesis and metabolism	36	CL19993Contig1;CL46307Contig1;CL1064Contig1;CL12762Contig1;CL16480Contig1;CL1818Contig1;CL6288Contig2;CL3830Contig1;CL3830Contig2;comp34256_c1_seq7_5;CL17822Contig1;CL15641Contig1;CL15641Contig2;CL12562Contig1;CL2Contig17;CL2Contig48;comp39434_c1_seq5_1;CL4203Contig1;CL4574Contig1;comp21956_c1_seq2_4;comp27467_c0_seq2_5;CL10815Contig1;CL45665Contig1;CL10879Contig1;CL123Contig1;comp34725_c0_seq16_…
Glycosphingolipid biosynthesis - globo series	ko00603	Metabolism\Glycan biosynthesis and metabolism	49	CL46526Contig1;CL42551Contig1;CL5151Contig1;CL18520Contig1;CL11009Contig1;CL11009Contig2;comp28816_c0_seq13_1;comp28966_c0_seq36_2;CL20751Contig1;CL3293Contig1;CL3293Contig2;CL3293Contig3;comp29270_c0_seq4_4;CL395Contig2;CL395Contig3;CL395Contig5;CL395Contig6;CL395Contig7;CL11208Contig1;CL34134Contig1;comp32713_c0_seq1_1;CL2471Contig1;CL2471Contig3;CL30453Contig1;CL24376Contig1;CL7654Contig1;CL31…
Glycerophospholipid metabolism	ko00564	Metabolism\Lipid metabolism	136	CL1Contig538;CL1Contig704;CL3434Contig1;CL3434Contig2;CL1Contig135;CL1Contig368;CL36220Contig1;CL218Contig2;CL218Contig3;CL218Contig4;comp34755_c0_seq1_5;CL9860Contig1;CL2236Contig1;CL3808Contig1;CL3808Contig2;CL3808Contig3;CL52222Contig1;CL9808Contig1;CL9377Contig1;CL9377Contig2;comp29447_c0_seq5_8;CL7809Contig1;CL36178Contig1;CL8238Contig1;CL9290Contig1;CL9290Contig2;CL1866Contig1;CL16824Contig…
alpha-Linolenic acid metabolism	ko00592	Metabolism\Lipid metabolism	25	CL35925Contig1;CL3583Contig2;CL3583Contig3;CL3583Contig4;CL1343Contig1;CL1343Contig2;CL10885Contig1;CL22634Contig1;CL22905Contig1;CL20975Contig1;CL12293Contig1;CL3Contig13;CL3Contig19;comp33345_c0_seq1_2;CL12431Contig1;CL1Contig860;CL1Contig925;CL1Contig1115;CL1Contig1181;CL17931Contig1;CL33842Contig1;CL46Contig6;CL46Contig7;CL46Contig9;CL3914Contig1;
Biosynthesis of unsaturated fatty acids	ko01040	Metabolism\Lipid metabolism	46	CL17665Contig1;CL969Contig3;CL969Contig4;CL10648Contig1;CL16043Contig1;CL22424Contig1;CL46889Contig1;CL9276Contig1;CL9276Contig2;comp32534_c0_seq2_2;comp34835_c0_seq1_3;CL13428Contig1;CL8865Contig1;CL5701Contig1;CL10512Contig1;CL12610Contig1;CL17726Contig1;comp25188_c0_seq1_4;CL16670Contig1;comp15917_c0_seq1_5;comp20908_c0_seq1_2;CL49588Contig1;CL295Contig3;comp36660_c0_seq1_3;CL17048Contig1;CL15…
Fatty acid degradation	ko00071	Metabolism\Lipid metabolism	96	CL1831Contig1;CL3455Contig1;CL3455Contig2;comp14715_c0_seq2_4;CL25766Contig1;CL1286Contig1;CL8814Contig1;CL25815Contig1;CL28088Contig1;CL263Contig3;CL10573Contig1;CL1Contig860;CL1Contig925;CL1Contig1115;CL1Contig1181;CL17931Contig1;CL33842Contig1;CL46Contig6;CL46Contig7;CL46Contig9;CL3914Contig1;CL9817Contig1;CL17877Contig1;CL6085Contig1;CL6085Contig2;comp34551_c0_seq2_2;comp30221_c0_seq2_2;comp3…
Linoleic acid metabolism	ko00591	Metabolism\Lipid metabolism	14	CL35925Contig1;CL3583Contig2;CL3583Contig3;CL3583Contig4;CL1343Contig1;CL1343Contig2;CL10885Contig1;CL22634Contig1;CL22905Contig1;CL20975Contig1;CL12293Contig1;CL3Contig13;CL3Contig19;comp33345_c0_seq1_2;
Fatty acid elongation	ko00062	Metabolism\Lipid metabolism	35	CL1286Contig1;CL8814Contig1;CL25815Contig1;CL28088Contig1;CL263Contig3;CL10573Contig1;CL3309Contig2;CL33840Contig1;CL2379Contig1;CL21893Contig1;CL5341Contig1;CL5341Contig2;CL48366Contig1;CL890Contig1;CL890Contig3;CL5701Contig1;CL10512Contig1;CL12610Contig1;CL17726Contig1;comp25188_c0_seq1_4;CL16670Contig1;comp15917_c0_seq1_5;comp20908_c0_seq1_2;CL49588Contig1;CL295Contig3;comp36660_c0_seq1_3;CL17…
Glycerolipid metabolism	ko00561	Metabolism\Lipid metabolism	112	CL8652Contig2;CL9501Contig1;CL9501Contig2;CL9501Contig3;comp33372_c0_seq4_4;CL10979Contig1;CL8129Contig1;CL5339Contig1;CL5339Contig2;CL5339Contig3;CL6051Contig1;CL25212Contig1;CL27275Contig1;comp29362_c1_seq1_7;CL6960Contig1;CL18Contig11;CL18Contig16;comp28360_c0_seq14_8;comp31540_c0_seq2_1;comp36003_c0_seq2_7;comp37966_c2_seq29_5;CL14379Contig1;CL1Contig835;CL1Contig984;comp36273_c0_seq1_3;CL658…
Cutin	ko00073	Metabolism\Lipid metabolism	3	CL5125Contig1;CL5125Contig2;comp28487_c0_seq2_7;
Ether lipid metabolism	ko00565	Metabolism\Lipid metabolism	56	CL7723Contig1;CL7723Contig2;comp24483_c0_seq1_3;CL16824Contig1;CL16824Contig2;comp32915_c0_seq9_2;comp35088_c0_seq2_7;CL12487Contig1;CL1Contig968;CL542Contig1;CL542Contig4;CL542Contig6;CL35925Contig1;CL3583Contig2;CL3583Contig3;CL3583Contig4;CL1343Contig1;CL1343Contig2;CL10885Contig1;CL22634Contig1;CL22905Contig1;CL20975Contig1;CL12293Contig1;CL3Contig13;CL3Contig19;comp33345_c0_seq1_2;CL9502Cont…
Fatty acid biosynthesis	ko00061	Metabolism\Lipid metabolism	35	CL10687Contig1;comp35122_c0_seq1_1;CL8596Contig1;CL27125Contig1;CL6Contig32;comp35656_c1_seq3_2;CL10566Contig1;CL17665Contig1;CL969Contig3;CL969Contig4;CL10648Contig1;CL16043Contig1;CL22424Contig1;CL46889Contig1;CL9276Contig1;CL9276Contig2;comp32534_c0_seq2_2;comp34835_c0_seq1_3;CL13428Contig1;CL8865Contig1;CL1Contig418;CL1Contig575;CL1Contig810;comp34905_c0_seq1_5;comp37152_c0_seq2_1;CL3774Conti…
Primary bile acid biosynthesis	ko00120	Metabolism\Lipid metabolism	6	CL34743Contig1;CL12639Contig1;CL12639Contig2;comp36331_c0_seq2_5;CL3254Contig1;CL43Contig12;
Synthesis and degradation of ketone bodies	ko00072	Metabolism\Lipid metabolism	21	CL5273Contig1;CL4296Contig1;CL4296Contig2;comp11056_c0_seq1_8;CL12627Contig1;CL1831Contig1;CL3455Contig1;CL3455Contig2;comp14715_c0_seq2_4;CL25766Contig1;CL8582Contig1;CL15557Contig1;comp28085_c0_seq7_4;CL19811Contig1;CL25877Contig1;CL12528Contig1;CL3463Contig2;CL4295Contig1;CL4295Contig2;CL4295Contig3;CL10661Contig1;
Steroid hormone biosynthesis	ko00140	Metabolism\Lipid metabolism	56	CL6956Contig1;CL6956Contig2;CL6956Contig3;CL8770Contig1;CL11584Contig1;CL3032Contig2;comp19912_c0_seq2_6;comp19932_c0_seq8_8;comp21155_c0_seq2_7;CL35328Contig1;CL4675Contig1;CL4675Contig2;comp33609_c0_seq2_1;comp35575_c0_seq4_5;CL23433Contig1;CL22571Contig1;CL5701Contig1;CL10512Contig1;CL12610Contig1;CL17726Contig1;comp25188_c0_seq1_4;CL16670Contig1;comp15917_c0_seq1_5;comp20908_c0_seq1_2;CL49588…
Arachidonic acid metabolism	ko00590	Metabolism\Lipid metabolism	53	CL35925Contig1;CL3583Contig2;CL3583Contig3;CL3583Contig4;CL1343Contig1;CL1343Contig2;CL10885Contig1;CL22634Contig1;CL22905Contig1;CL20975Contig1;CL12293Contig1;CL3Contig13;CL3Contig19;comp33345_c0_seq1_2;CL15509Contig1;CL16660Contig1;CL5622Contig1;CL2128Contig1;CL2128Contig2;CL2128Contig3;CL1522Contig2;comp37698_c0_seq2_5;CL5332Contig1;CL539Contig1;CL6532Contig1;CL13167Contig1;CL11317Contig1;CL27…
Sphingolipid metabolism	ko00600	Metabolism\Lipid metabolism	84	CL20559Contig1;CL11935Contig1;CL11935Contig2;comp34220_c0_seq2_4;comp38450_c0_seq2_3;CL19245Contig1;CL16084Contig1;CL47218Contig1;CL2977Contig1;comp29733_c0_seq1_2;CL10377Contig1;CL6878Contig1;CL6878Contig2;comp37558_c2_seq2_3;CL5315Contig1;comp36563_c0_seq4_7;comp38257_c0_seq4_3;CL10202Contig1;CL9630Contig1;CL15629Contig1;CL8578Contig1;CL8578Contig2;CL8578Contig3;comp31194_c0_seq9_2;CL2435Contig…
Steroid biosynthesis	ko00100	Metabolism\Lipid metabolism	19	CL1175Contig1;CL5378Contig1;CL1158Contig4;CL20430Contig1;CL23051Contig1;comp30196_c1_seq10_4;CL4600Contig1;CL7215Contig1;CL7215Contig2;CL17835Contig1;CL10313Contig1;CL46386Contig1;CL8867Contig1;comp49001_c0_seq1_5;CL5056Contig1;CL1433Contig3;CL30384Contig1;CL25410Contig1;CL2835Contig1;
Ubiquinone and other terpenoid-quinone biosynthesis	ko00130	Metabolism\Metabolism of cofactors and vitamins	9	CL10675Contig1;CL16075Contig1;CL16219Contig1;CL16318Contig1;CL15675Contig1;CL26749Contig1;CL16520Contig1;CL15975Contig1;CL15975Contig2;
Thiamine metabolism	ko00730	Metabolism\Metabolism of cofactors and vitamins	5	CL3429Contig1;CL3429Contig2;CL16159Contig1;CL13908Contig1;CL3760Contig1;
Pantothenate and CoA biosynthesis	ko00770	Metabolism\Metabolism of cofactors and vitamins	25	CL46286Contig1;CL27480Contig1;CL26288Contig1;CL27665Contig1;CL6967Contig1;CL46942Contig1;CL2384Contig1;CL2384Contig2;CL2384Contig3;CL5321Contig1;CL16082Contig1;CL6516Contig1;CL8271Contig1;CL16918Contig1;CL20628Contig1;CL16811Contig1;CL16904Contig1;CL20495Contig1;CL5394Contig1;CL5394Contig2;CL9158Contig1;CL9631Contig1;CL9631Contig2;CL25242Contig1;CL16189Contig1;
Biotin metabolism	ko00780	Metabolism\Metabolism of cofactors and vitamins	15	CL10566Contig1;CL17665Contig1;CL969Contig3;CL969Contig4;CL10648Contig1;CL16043Contig1;CL22424Contig1;CL46889Contig1;CL9276Contig1;CL9276Contig2;comp32534_c0_seq2_2;comp34835_c0_seq1_3;CL13428Contig1;CL8865Contig1;CL55Contig3;
Retinol metabolism	ko00830	Metabolism\Metabolism of cofactors and vitamins	51	comp35975_c1_seq4_5;CL6905Contig1;CL6905Contig2;CL15627Contig1;CL3552Contig1;CL33030Contig1;CL19691Contig1;comp14967_c1_seq1_6;comp35063_c0_seq2_7;CL692Contig2;CL9648Contig1;CL20065Contig1;CL1Contig372;CL1Contig457;CL9075Contig1;CL9075Contig2;comp35570_c0_seq9_1;CL5375Contig1;CL23687Contig1;CL12707Contig1;CL12707Contig2;CL5673Contig1;CL6022Contig1;CL32655Contig1;CL36750Contig1;CL3320Contig1;CL332…
Riboflavin metabolism	ko00740	Metabolism\Metabolism of cofactors and vitamins	17	CL8800Contig1;CL8800Contig2;CL8800Contig3;CL27697Contig1;CL411Contig2;CL411Contig3;CL411Contig4;comp36722_c1_seq2_3;CL12383Contig1;comp21351_c0_seq2_6;CL743Contig4;CL1Contig227;CL22125Contig1;CL20908Contig1;CL34549Contig1;CL36892Contig1;CL19995Contig1;
Nicotinate and nicotinamide metabolism	ko00760	Metabolism\Metabolism of cofactors and vitamins	38	CL6435Contig1;CL6435Contig2;comp25740_c0_seq4_4;CL36319Contig1;CL19805Contig1;CL21630Contig1;CL21630Contig2;CL16561Contig1;CL23884Contig1;CL51291Contig1;comp28457_c0_seq1_8;CL5825Contig1;CL901Contig2;CL901Contig3;CL26713Contig1;CL29731Contig1;CL7523Contig1;CL7523Contig2;CL5321Contig1;CL16082Contig1;CL6516Contig1;CL8271Contig1;CL16918Contig1;CL6576Contig1;CL8250Contig1;comp37070_c0_seq5_1;comp3737…
Porphyrin and chlorophyll metabolism	ko00860	Metabolism\Metabolism of cofactors and vitamins	72	CL15029Contig1;CL74Contig4;CL74Contig7;CL74Contig10;comp24656_c0_seq2_2;comp27702_c0_seq12_1;CL18092Contig1;CL1130Contig1;CL5258Contig1;CL8063Contig1;CL8063Contig2;comp30691_c0_seq2_5;CL15762Contig1;CL4311Contig1;CL2503Contig1;CL2503Contig2;CL6116Contig1;comp25657_c0_seq2_5;CL48831Contig1;CL12521Contig1;CL129Contig4;CL129Contig5;CL12245Contig1;CL16757Contig1;CL16041Contig1;CL7591Contig1;comp12896…
Vitamin B6 metabolism	ko00750	Metabolism\Metabolism of cofactors and vitamins	9	CL10231Contig1;CL10231Contig2;CL6833Contig1;CL16912Contig1;comp28771_c0_seq1_5;CL27575Contig1;CL963Contig1;CL963Contig2;comp27278_c0_seq1_7;
Folate biosynthesis	ko00790	Metabolism\Metabolism of cofactors and vitamins	39	CL3954Contig1;CL3954Contig2;CL3954Contig3;CL11945Contig1;CL2205Contig1;CL6210Contig1;CL7637Contig1;CL9381Contig1;comp43809_c0_seq1_5;comp29284_c0_seq2_2;CL27148Contig1;CL25851Contig1;CL36557Contig1;CL31567Contig1;CL24945Contig1;CL7214Contig1;CL24138Contig1;CL29447Contig1;CL17156Contig1;comp10372_c0_seq1_2;CL26609Contig1;comp9011_c0_seq1_8;CL29283Contig1;comp31734_c0_seq2_2;CL17773Contig1;CL3841Co…
One carbon pool by folate	ko00670	Metabolism\Metabolism of cofactors and vitamins	32	CL31567Contig1;CL24945Contig1;CL7214Contig1;CL8208Contig1;CL8208Contig2;comp39002_c0_seq2_1;CL12479Contig1;CL7600Contig1;comp33855_c0_seq1_4;CL2788Contig1;CL50268Contig1;CL11836Contig1;CL3129Contig2;CL3129Contig3;comp11773_c0_seq1_5;comp48037_c0_seq1_1;CL16016Contig1;CL10496Contig1;CL10496Contig2;CL12613Contig1;CL16678Contig1;CL1Contig24;CL8792Contig1;CL37361Contig1;CL12820Contig2;comp25039_c0_se…
Lipoic acid metabolism	ko00785	Metabolism\Metabolism of cofactors and vitamins	3	CL6446Contig1;CL12023Contig1;CL2871Contig1;
D-Alanine metabolism	ko00473	Metabolism\Metabolism of other amino acids	3	CL3705Contig1;CL3705Contig2;comp24333_c0_seq2_4;
Taurine and hypotaurine metabolism	ko00430	Metabolism\Metabolism of other amino acids	24	CL8686Contig1;CL5850Contig1;CL37382Contig1;CL24470Contig1;comp29913_c0_seq1_5;CL31605Contig1;CL32313Contig1;CL5583Contig1;comp36244_c0_seq2_5;CL12298Contig1;CL23890Contig1;CL49954Contig1;CL29146Contig1;CL31Contig5;CL22759Contig1;comp35321_c0_seq1_1;CL5736Contig1;CL5736Contig2;CL2261Contig1;CL1Contig918;CL1Contig1184;comp24936_c0_seq1_7;comp30846_c0_seq4_4;comp9084_c0_seq2_8;
Selenocompound metabolism	ko00450	Metabolism\Metabolism of other amino acids	17	CL8792Contig1;CL5467Contig1;CL12419Contig1;CL10320Contig1;comp56900_c0_seq1_7;CL1Contig6;CL1Contig63;CL1Contig205;comp30747_c1_seq1_7;CL1Contig77;CL1Contig570;CL1Contig651;comp15115_c1_seq1_6;CL2489Contig1;CL1622Contig2;CL23291Contig1;CL12074Contig1;
beta-Alanine metabolism	ko00410	Metabolism\Metabolism of other amino acids	63	CL37382Contig1;CL24470Contig1;comp29913_c0_seq1_5;CL31605Contig1;CL32313Contig1;CL5583Contig1;comp36244_c0_seq2_5;CL12298Contig1;CL23890Contig1;CL49954Contig1;CL29146Contig1;CL31Contig5;CL22759Contig1;comp35321_c0_seq1_1;CL3232Contig1;CL34335Contig1;CL11818Contig1;CL187Contig6;comp37639_c2_seq5_5;CL7070Contig1;CL7070Contig2;CL6014Contig1;CL166Contig4;CL45934Contig1;CL4796Contig1;CL8129Contig1;CL5…
D-Arginine and D-ornithine metabolism	ko00472	Metabolism\Metabolism of other amino acids	2	CL1401Contig1;CL1401Contig2;
D-Glutamine and D-glutamate metabolism	ko00471	Metabolism\Metabolism of other amino acids	6	CL46886Contig1;CL3840Contig1;CL3840Contig2;CL26678Contig1;CL13763Contig1;CL3397Contig1;
Glutathione metabolism	ko00480	Metabolism\Metabolism of other amino acids	125	CL2261Contig1;CL1Contig918;CL1Contig1184;comp24936_c0_seq1_7;comp30846_c0_seq4_4;comp9084_c0_seq2_8;CL16Contig12;CL16Contig15;comp35370_c0_seq1_2;CL10281Contig1;CL9670Contig1;CL168Contig2;CL168Contig7;comp31845_c1_seq1_4;comp36560_c0_seq3_3;comp39136_c2_seq1_1;CL50061Contig1;CL3111Contig1;comp25069_c0_seq1_6;comp30193_c0_seq1_4;CL30971Contig1;CL52598Contig1;CL30476Contig1;CL37036Contig1;CL496Cont…
Phosphonate and phosphinate metabolism	ko00440	Metabolism\Metabolism of other amino acids	8	CL4842Contig1;CL1Contig968;CL542Contig1;CL542Contig4;CL542Contig6;CL9466Contig1;comp21840_c0_seq2_1;comp8243_c0_seq2_6;
Cyanoamino acid metabolism	ko00460	Metabolism\Metabolism of other amino acids	11	CL178Contig5;comp30681_c1_seq1_2;CL2261Contig1;CL1Contig918;CL1Contig1184;comp24936_c0_seq1_7;comp30846_c0_seq4_4;comp9084_c0_seq2_8;CL7600Contig1;comp33855_c0_seq1_4;CL2788Contig1;
Terpenoid backbone biosynthesis	ko00900	Metabolism\Metabolism of terpenoids and polyketides	31	CL3151Contig2;CL1831Contig1;CL3455Contig1;CL3455Contig2;comp14715_c0_seq2_4;CL25766Contig1;CL5273Contig1;CL1902Contig1;comp35283_c3_seq3_1;CL48042Contig1;CL34059Contig1;CL5719Contig1;CL29765Contig1;CL30344Contig1;CL16744Contig1;CL1103Contig1;CL4868Contig1;CL16648Contig1;CL2596Contig1;comp14435_c0_seq2_6;CL14Contig16;CL14Contig20;CL8949Contig1;CL15458Contig1;CL1360Contig1;CL2195Contig2;CL8056Conti…
Zeatin biosynthesis	ko00908	Metabolism\Metabolism of terpenoids and polyketides	1	CL10797Contig1;
Biosynthesis of ansamycins	ko01051	Metabolism\Metabolism of terpenoids and polyketides	3	CL3014Contig1;CL3014Contig2;comp20955_c0_seq1_5;
Insect hormone biosynthesis	ko00981	Metabolism\Metabolism of terpenoids and polyketides	54	CL16834Contig1;CL6285Contig1;CL8079Contig1;CL8079Contig2;CL18187Contig1;comp23204_c0_seq2_1;CL1418Contig4;CL1418Contig5;CL3269Contig1;CL21688Contig1;CL16366Contig1;CL25914Contig1;CL20586Contig1;CL47691Contig1;CL27136Contig1;CL4004Contig1;CL17073Contig1;CL855Contig1;comp27063_c0_seq1_3;CL3172Contig1;comp18016_c0_seq3_4;CL20583Contig1;CL4625Contig1;CL16580Contig1;CL6359Contig1;CL20279Contig1;CL1928…
Limonene and pinene degradation	ko00903	Metabolism\Metabolism of terpenoids and polyketides	22	CL8129Contig1;CL5339Contig1;CL5339Contig2;CL5339Contig3;CL6051Contig1;CL25212Contig1;CL27275Contig1;comp29362_c1_seq1_7;CL6960Contig1;CL18Contig11;CL18Contig16;comp28360_c0_seq14_8;comp31540_c0_seq2_1;comp36003_c0_seq2_7;comp37966_c2_seq29_5;CL14379Contig1;CL1405Contig1;CL1405Contig2;CL1405Contig3;CL1405Contig4;comp25995_c0_seq3_4;comp36022_c0_seq1_5;
Geraniol degradation	ko00281	Metabolism\Metabolism of terpenoids and polyketides	6	CL4296Contig1;CL4296Contig2;comp11056_c0_seq1_8;CL2159Contig2;CL25815Contig1;CL28088Contig1;
Purine metabolism	ko00230	Metabolism\Nucleotide metabolism	258	CL926Contig1;comp24291_c0_seq1_6;comp28957_c1_seq1_4;CL460Contig1;CL460Contig2;CL8831Contig1;comp37618_c3_seq2_5;CL16Contig13;CL16Contig19;comp25977_c1_seq1_6;comp38623_c0_seq1_1;CL13326Contig1;CL11609Contig1;CL11727Contig1;CL3572Contig2;CL3405Contig1;CL17973Contig1;CL47297Contig1;CL8490Contig1;CL50268Contig1;CL11836Contig1;CL3129Contig2;CL3129Contig3;comp11773_c0_seq1_5;comp48037_c0_seq1_1;CL407…
Pyrimidine metabolism	ko00240	Metabolism\Nucleotide metabolism	128	CL830Contig1;CL830Contig3;CL830Contig4;comp35407_c0_seq1_7;CL36075Contig1;comp17189_c0_seq1_5;CL8627Contig1;comp32242_c0_seq4_1;CL26231Contig1;CL447Contig1;CL1388Contig1;CL18493Contig1;comp29586_c0_seq2_7;CL2773Contig1;CL46521Contig1;CL2810Contig1;CL5896Contig1;CL4996Contig1;comp33632_c0_seq3_2;CL1255Contig4;CL644Contig1;CL24182Contig1;CL6496Contig1;comp35696_c0_seq6_7;CL24893Contig1;CL9550Contig…
Biosynthesis of amino acids	ko01230	Metabolism\Overview	130	CL6755Contig1;CL37987Contig1;CL32581Contig1;CL35846Contig1;comp23416_c0_seq1_7;CL43904Contig1;CL10456Contig1;CL4132Contig1;CL4050Contig1;CL6735Contig1;CL1510Contig1;CL231Contig1;CL231Contig2;CL231Contig4;CL1Contig472;CL1Contig734;CL1Contig842;comp34392_c0_seq3_7;comp34740_c1_seq2_1;CL1316Contig1;CL1316Contig2;CL20553Contig1;comp34999_c0_seq5_5;CL3014Contig1;CL3014Contig2;comp20955_c0_seq1_5;CL107…
Fatty acid metabolism	ko01212	Metabolism\Overview	100	CL10687Contig1;comp35122_c0_seq1_1;CL8596Contig1;CL27125Contig1;CL6Contig32;comp35656_c1_seq3_2;CL10566Contig1;CL17665Contig1;CL969Contig3;CL969Contig4;CL10648Contig1;CL16043Contig1;CL22424Contig1;CL46889Contig1;CL9276Contig1;CL9276Contig2;comp32534_c0_seq2_2;comp34835_c0_seq1_3;CL13428Contig1;CL8865Contig1;CL3309Contig2;CL33840Contig1;CL2379Contig1;CL21893Contig1;CL5341Contig1;CL5341Contig2;CL48…
Carbon metabolism	ko01200	Metabolism\Overview	190	CL13Contig1;CL5251Contig1;CL5251Contig2;comp23190_c0_seq2_6;comp31461_c0_seq2_5;CL4121Contig1;CL7852Contig1;CL1316Contig1;CL1316Contig2;CL20553Contig1;comp34999_c0_seq5_5;CL1Contig472;CL1Contig734;CL1Contig842;comp34392_c0_seq3_7;comp34740_c1_seq2_1;CL6755Contig1;CL37987Contig1;CL32581Contig1;CL35846Contig1;comp23416_c0_seq1_7;CL43904Contig1;CL10456Contig1;CL4132Contig1;CL4050Contig1;CL6735Contig…
Degradation of aromatic compounds	ko01220	Metabolism\Overview	13	CL4080Contig1;comp28192_c0_seq1_6;CL8513Contig1;CL16188Contig1;CL16188Contig2;CL15693Contig1;CL15786Contig1;CL3543Contig1;comp27565_c0_seq4_6;comp35975_c1_seq4_5;CL6905Contig1;CL6905Contig2;CL15627Contig1;
2-Oxocarboxylic acid metabolism	ko01210	Metabolism\Overview	36	CL182Contig1;CL182Contig3;CL13129Contig1;CL168Contig8;CL928Contig1;CL357Contig1;CL12118Contig1;CL16958Contig1;CL31096Contig1;CL29787Contig1;CL9910Contig1;CL47211Contig1;CL1591Contig1;CL1591Contig2;comp5045_c0_seq1_7;CL12018Contig1;CL1Contig825;comp28627_c0_seq1_4;CL7895Contig1;CL7790Contig1;CL15613Contig1;CL16343Contig1;CL19045Contig1;CL449Contig2;CL449Contig6;CL23778Contig1;CL30409Contig1;CL2046…
Styrene degradation	ko00643	Metabolism\Xenobiotics biodegradation and metabolism	5	CL18575Contig1;CL18725Contig1;CL5946Contig1;CL178Contig5;comp30681_c1_seq1_2;
Metabolism of xenobiotics by cytochrome P450	ko00980	Metabolism\Xenobiotics biodegradation and metabolism	86	CL1Contig850;CL1421Contig1;CL2789Contig1;CL31463Contig1;CL15942Contig1;CL6140Contig1;CL43453Contig1;CL8878Contig2;CL10316Contig1;CL12014Contig1;CL14400Contig1;CL14400Contig2;comp32696_c0_seq1_2;comp24021_c0_seq4_6;comp26638_c0_seq4_2;comp30016_c0_seq2_5;CL12529Contig1;CL11635Contig1;comp25706_c0_seq1_4;comp37060_c1_seq1_3;CL6700Contig1;CL9934Contig1;CL1327Contig1;CL5791Contig1;CL22001Contig1;CL16…
Polycyclic aromatic hydrocarbon degradation	ko00624	Metabolism\Xenobiotics biodegradation and metabolism	6	CL1405Contig1;CL1405Contig2;CL1405Contig3;CL1405Contig4;comp25995_c0_seq3_4;comp36022_c0_seq1_5;
Drug metabolism - other enzymes	ko00983	Metabolism\Xenobiotics biodegradation and metabolism	88	CL39244Contig1;CL46857Contig1;CL2673Contig1;CL2673Contig2;CL2673Contig3;CL4578Contig2;CL4578Contig3;comp26048_c0_seq1_5;comp28030_c0_seq2_7;comp30574_c0_seq1_1;comp31729_c0_seq1_3;CL1331Contig6;comp34355_c0_seq2_3;CL4275Contig1;CL4275Contig2;CL12400Contig1;CL21281Contig1;CL1Contig1061;CL24193Contig1;CL8169Contig1;CL50195Contig1;CL3042Contig1;CL2753Contig1;CL35206Contig1;CL1995Contig1;CL28574Conti…
Chloroalkane and chloroalkene degradation	ko00625	Metabolism\Xenobiotics biodegradation and metabolism	23	CL32183Contig1;CL34704Contig1;CL23744Contig1;comp35975_c1_seq4_5;CL6905Contig1;CL6905Contig2;CL15627Contig1;CL8129Contig1;CL5339Contig1;CL5339Contig2;CL5339Contig3;CL6051Contig1;CL25212Contig1;CL27275Contig1;comp29362_c1_seq1_7;CL6960Contig1;CL18Contig11;CL18Contig16;comp28360_c0_seq14_8;comp31540_c0_seq2_1;comp36003_c0_seq2_7;comp37966_c2_seq29_5;CL14379Contig1;
Caprolactam degradation	ko00930	Metabolism\Xenobiotics biodegradation and metabolism	13	CL4080Contig1;comp28192_c0_seq1_6;CL8513Contig1;CL16188Contig1;CL16188Contig2;CL15693Contig1;CL15786Contig1;CL3543Contig1;comp27565_c0_seq4_6;CL263Contig3;CL10573Contig1;CL25815Contig1;CL28088Contig1;
Naphthalene degradation	ko00626	Metabolism\Xenobiotics biodegradation and metabolism	4	comp35975_c1_seq4_5;CL6905Contig1;CL6905Contig2;CL15627Contig1;
Chlorocyclohexane and chlorobenzene degradation	ko00361	Metabolism\Xenobiotics biodegradation and metabolism	3	CL32183Contig1;CL34704Contig1;CL23744Contig1;
Aminobenzoate degradation	ko00627	Metabolism\Xenobiotics biodegradation and metabolism	23	CL178Contig5;comp30681_c1_seq1_2;CL3061Contig1;CL1925Contig1;CL1925Contig2;CL1405Contig1;CL1405Contig2;CL1405Contig3;CL1405Contig4;comp25995_c0_seq3_4;comp36022_c0_seq1_5;CL263Contig3;CL10573Contig1;CL11945Contig1;CL2205Contig1;CL6210Contig1;CL7637Contig1;CL9381Contig1;comp43809_c0_seq1_5;comp29284_c0_seq2_2;CL27148Contig1;CL25851Contig1;CL36557Contig1;
Benzoate degradation	ko00362	Metabolism\Xenobiotics biodegradation and metabolism	8	CL2Contig38;CL2Contig47;comp37058_c0_seq2_3;CL1831Contig1;CL3455Contig1;CL3455Contig2;comp14715_c0_seq2_4;CL25766Contig1;
Bisphenol degradation	ko00363	Metabolism\Xenobiotics biodegradation and metabolism	6	CL1405Contig1;CL1405Contig2;CL1405Contig3;CL1405Contig4;comp25995_c0_seq3_4;comp36022_c0_seq1_5;
Drug metabolism - cytochrome P450	ko00982	Metabolism\Xenobiotics biodegradation and metabolism	72	CL1Contig850;CL1421Contig1;CL2789Contig1;CL31463Contig1;CL15942Contig1;CL6140Contig1;CL43453Contig1;CL8878Contig2;CL10316Contig1;CL12014Contig1;CL14400Contig1;CL14400Contig2;comp32696_c0_seq1_2;comp24021_c0_seq4_6;comp26638_c0_seq4_2;comp30016_c0_seq2_5;CL12529Contig1;CL11635Contig1;comp25706_c0_seq1_4;comp37060_c1_seq1_3;CL6700Contig1;CL9934Contig1;CL1327Contig1;CL5791Contig1;CL22001Contig1;CL16…
Longevity regulating pathway - mammal	ko04211	Organismal Systems\Aging	108	CL22197Contig1;comp23588_c0_seq2_6;comp32946_c0_seq15_7;CL39580Contig1;CL28285Contig1;CL416Contig6;CL18227Contig1;comp32188_c0_seq24_4;CL5786Contig1;CL9153Contig1;CL34324Contig1;CL46694Contig1;CL46456Contig1;CL1Contig821;comp28232_c0_seq1_4;CL2085Contig1;CL4672Contig1;comp45139_c0_seq1_7;CL194Contig1;CL194Contig6;comp32968_c1_seq4_4;CL6934Contig1;CL6934Contig2;comp25838_c0_seq2_4;CL24726Contig1;C…
Longevity regulating pathway - multiple species	ko04213	Organismal Systems\Aging	132	CL22197Contig1;comp23588_c0_seq2_6;comp32946_c0_seq15_7;CL39580Contig1;CL28285Contig1;CL416Contig6;CL18227Contig1;comp32188_c0_seq24_4;CL5786Contig1;CL9153Contig1;CL34324Contig1;CL46694Contig1;CL46456Contig1;CL1Contig821;comp28232_c0_seq1_4;CL2085Contig1;CL4672Contig1;comp45139_c0_seq1_7;CL194Contig1;CL194Contig6;comp32968_c1_seq4_4;CL6934Contig1;CL6934Contig2;comp25838_c0_seq2_4;CL24726Contig1;C…
Adrenergic signaling in cardiomyocytes	ko04261	Organismal Systems\Circulatory system	244	CL8979Contig1;CL12304Contig1;CL24726Contig1;CL4363Contig1;CL4363Contig2;CL4363Contig3;CL4363Contig4;comp38918_c0_seq6_1;CL714Contig1;CL5119Contig1;comp49043_c0_seq1_6;CL34387Contig1;CL22575Contig1;CL12103Contig1;CL3887Contig1;comp29770_c0_seq2_1;CL1443Contig1;comp6336_c0_seq1_4;CL1Contig222;CL1Contig387;CL1Contig1247;CL1278Contig1;CL1278Contig2;CL1278Contig3;CL1278Contig4;comp32458_c0_seq4_4;CL15…
Vascular smooth muscle contraction	ko04270	Organismal Systems\Circulatory system	128	CL3028Contig1;CL36868Contig1;CL24286Contig1;CL31710Contig1;CL11637Contig1;CL3Contig8;comp19754_c0_seq1_3;comp29238_c5_seq4_4;CL6692Contig1;CL35925Contig1;CL3583Contig2;CL3583Contig3;CL3583Contig4;CL1343Contig1;CL1343Contig2;CL10885Contig1;CL22634Contig1;CL22905Contig1;CL20975Contig1;CL12293Contig1;CL3Contig13;CL3Contig19;comp33345_c0_seq1_2;CL12208Contig1;CL12208Contig2;comp34281_c0_seq3_7;comp37…
Cardiac muscle contraction	ko04260	Organismal Systems\Circulatory system	167	CL19Contig7;CL19Contig12;CL19Contig14;CL50192Contig1;CL19Contig11;CL19Contig13;CL19Contig18;comp31587_c0_seq4_3;CL136Contig2;CL136Contig3;CL397Contig2;CL397Contig3;CL397Contig5;comp29162_c0_seq7_2;CL2068Contig1;CL44971Contig1;CL618Contig1;comp26091_c0_seq1_3;CL6199Contig1;CL23740Contig1;CL274Contig2;CL274Contig4;CL274Contig5;CL274Contig6;CL9257Contig1;CL19831Contig1;CL25359Contig1;CL13949Contig1;…
Osteoclast differentiation	ko04380	Organismal Systems\Development	63	CL861Contig4;CL27206Contig1;CL15539Contig1;CL2085Contig1;CL4672Contig1;comp45139_c0_seq1_7;CL194Contig1;CL194Contig6;comp32968_c1_seq4_4;CL6934Contig1;CL6934Contig2;comp25838_c0_seq2_4;CL46815Contig1;CL23487Contig1;CL2036Contig1;CL19666Contig1;CL156Contig7;comp30455_c0_seq8_4;CL34594Contig1;CL12618Contig1;comp32892_c0_seq5_4;CL3627Contig1;comp27929_c0_seq4_8;CL1345Contig3;CL1345Contig4;comp29801_…
Dorso-ventral axis formation	ko04320	Organismal Systems\Development	163	CL1817Contig1;CL1817Contig2;CL1708Contig1;CL1708Contig2;comp21480_c1_seq1_6;CL861Contig4;CL27206Contig1;CL3735Contig1;CL1Contig821;comp28232_c0_seq1_4;CL14981Contig1;CL16046Contig1;CL15539Contig1;CL16369Contig1;CL1033Contig3;CL8348Contig1;CL2980Contig1;CL5947Contig1;CL50285Contig1;CL36711Contig1;comp43944_c0_seq1_1;CL5971Contig1;comp29254_c0_seq3_5;comp124_c0_seq1_7;CL23477Contig1;CL26979Contig1;…
Axon guidance	ko04360	Organismal Systems\Development	117	CL2342Contig1;CL16959Contig1;CL21516Contig1;CL1333Contig1;CL19183Contig1;comp18428_c0_seq1_2;CL13793Contig1;CL49576Contig1;CL47029Contig1;CL4393Contig1;CL4393Contig2;CL4393Contig3;comp27020_c0_seq15_6;CL16905Contig1;CL5089Contig1;CL5089Contig2;CL34Contig4;CL34Contig7;comp24722_c1_seq2_6;comp33238_c0_seq1_5;comp34331_c0_seq1_2;CL31562Contig1;CL595Contig1;CL4514Contig1;comp16617_c0_seq1_6;CL8590Con…
Bile secretion	ko04976	Organismal Systems\Digestive system	63	CL28906Contig1;CL31703Contig1;CL1902Contig1;CL4242Contig1;CL45448Contig1;CL7303Contig1;comp25454_c0_seq2_6;CL1Contig852;CL1Contig1014;CL1Contig1229;comp37018_c0_seq1_7;CL3171Contig1;CL3171Contig2;comp34718_c0_seq3_2;CL17939Contig1;CL534Contig1;comp54358_c0_seq1_3;CL10475Contig1;CL1578Contig1;CL1578Contig2;CL3653Contig1;CL16037Contig1;comp21169_c0_seq1_6;CL9407Contig1;comp16020_c0_seq1_1;CL3934Con…
Pancreatic secretion	ko04972	Organismal Systems\Digestive system	170	CL24286Contig1;CL31710Contig1;CL11637Contig1;CL3Contig8;comp19754_c0_seq1_3;comp29238_c5_seq4_4;CL6692Contig1;CL86Contig4;CL658Contig1;CL658Contig2;CL16174Contig1;CL1230Contig1;CL3606Contig2;CL3606Contig3;CL2118Contig3;CL2118Contig4;CL2Contig24;CL2Contig37;CL11196Contig1;CL1Contig208;CL1Contig648;CL1962Contig2;comp24568_c0_seq1_7;comp30468_c0_seq1_1;CL445Contig1;comp30183_c0_seq1_6;CL3508Contig1;…
Protein digestion and absorption	ko04974	Organismal Systems\Digestive system	90	CL49203Contig1;CL8569Contig1;CL471Contig2;CL471Contig3;CL471Contig4;CL15466Contig1;CL24870Contig1;CL7595Contig1;CL9072Contig1;CL4010Contig1;CL9305Contig1;CL5649Contig1;CL5649Contig2;CL8622Contig1;CL20442Contig1;CL25903Contig1;CL24083Contig1;CL11061Contig1;comp34930_c0_seq1_5;CL1622Contig1;comp14927_c0_seq1_1;CL34149Contig1;CL18715Contig1;CL7181Contig1;CL18622Contig1;CL31520Contig1;CL1802Contig1;C…
Gastric acid secretion	ko04971	Organismal Systems\Digestive system	71	CL24286Contig1;CL31710Contig1;CL11637Contig1;CL3Contig8;comp19754_c0_seq1_3;comp29238_c5_seq4_4;CL6692Contig1;CL86Contig4;CL658Contig1;CL658Contig2;CL16174Contig1;CL1230Contig1;CL4333Contig1;CL4333Contig2;comp19553_c0_seq2_6;comp20735_c0_seq3_8;comp25633_c0_seq3_5;CL410Contig2;CL410Contig3;CL410Contig4;comp28584_c0_seq4_7;comp28919_c0_seq2_3;CL22177Contig1;CL35379Contig1;CL1379Contig1;CL24098Cont…
Fat digestion and absorption	ko04975	Organismal Systems\Digestive system	41	CL4637Contig1;CL20288Contig1;CL5183Contig1;CL5387Contig1;CL5387Contig2;CL5387Contig3;CL20834Contig1;CL21283Contig1;CL10271Contig1;CL7577Contig1;CL48711Contig1;CL25410Contig1;CL35925Contig1;CL3583Contig2;CL3583Contig3;CL3583Contig4;CL1343Contig1;CL1343Contig2;CL10885Contig1;CL22634Contig1;CL20688Contig1;CL1Contig825;comp28627_c0_seq1_4;CL5236Contig1;CL9808Contig1;CL16824Contig1;CL16824Contig2;comp…
Carbohydrate digestion and absorption	ko04973	Organismal Systems\Digestive system	48	CL9040Contig1;CL2094Contig1;CL5424Contig1;CL26765Contig1;CL3825Contig1;CL2117Contig1;CL2117Contig2;CL2117Contig3;CL11802Contig1;CL30905Contig1;CL27731Contig1;CL4822Contig1;CL1524Contig2;CL592Contig2;CL1578Contig1;CL1578Contig2;CL3653Contig1;CL16037Contig1;comp21169_c0_seq1_6;CL9407Contig1;comp16020_c0_seq1_1;CL3934Contig1;CL358Contig3;CL358Contig5;CL13Contig1;CL5251Contig1;CL5251Contig2;comp23190…
Salivary secretion	ko04970	Organismal Systems\Digestive system	90	CL8979Contig1;CL12304Contig1;CL24726Contig1;CL4363Contig1;CL4363Contig2;CL4363Contig3;CL4363Contig4;comp38918_c0_seq6_1;CL714Contig1;CL5119Contig1;comp49043_c0_seq1_6;CL34387Contig1;CL22575Contig1;CL12103Contig1;CL3887Contig1;comp29770_c0_seq2_1;CL1443Contig1;comp6336_c0_seq1_4;CL1Contig222;CL1Contig387;CL1Contig1247;CL1278Contig1;CL1278Contig2;CL1278Contig3;CL1278Contig4;comp32458_c0_seq4_4;CL1C…
Vitamin digestion and absorption	ko04977	Organismal Systems\Digestive system	70	CL12954Contig1;CL12954Contig2;comp32689_c0_seq5_4;comp27270_c1_seq4_1;CL3406Contig1;CL42251Contig1;CL48127Contig1;CL39312Contig1;CL43632Contig1;CL43854Contig1;CL15636Contig1;CL1456Contig1;CL20282Contig1;CL26531Contig1;CL33598Contig1;CL39851Contig1;CL18643Contig1;CL49075Contig1;CL37815Contig1;comp2467_c0_seq1_7;comp45694_c0_seq1_6;CL15910Contig1;CL17593Contig1;CL9201Contig1;CL8137Contig1;CL24260Co…
Mineral absorption	ko04978	Organismal Systems\Digestive system	42	CL3748Contig1;CL2030Contig1;CL2030Contig2;comp24951_c0_seq1_4;comp38968_c0_seq2_5;CL2297Contig1;CL2297Contig2;comp32583_c0_seq4_4;CL1631Contig2;CL3783Contig1;comp26080_c0_seq1_4;CL1578Contig1;CL1578Contig2;CL3653Contig1;CL16037Contig1;comp21169_c0_seq1_6;CL9407Contig1;comp16020_c0_seq1_1;CL3934Contig1;CL358Contig3;CL358Contig5;CL16010Contig1;CL3370Contig1;CL3370Contig2;comp55276_c0_seq1_4;CL103Co…
Estrogen signaling pathway	ko04915	Organismal Systems\Endocrine system	137	CL29741Contig1;CL45488Contig1;CL27057Contig1;CL27443Contig1;CL601Contig1;CL601Contig2;CL601Contig3;comp29343_c0_seq8_8;CL26973Contig1;CL867Contig1;CL867Contig2;CL867Contig3;CL3893Contig1;CL2083Contig1;CL2083Contig2;CL4310Contig1;CL4310Contig2;CL8858Contig1;CL8858Contig2;CL43205Contig1;CL11750Contig1;CL1191Contig1;CL1191Contig2;CL1191Contig3;CL13912Contig1;CL40122Contig1;comp24627_c0_seq2_3;comp28…
Progesterone-mediated oocyte maturation	ko04914	Organismal Systems\Endocrine system	88	CL6934Contig1;CL6934Contig2;comp25838_c0_seq2_4;CL2085Contig1;CL4672Contig1;comp45139_c0_seq1_7;CL194Contig1;CL194Contig6;comp32968_c1_seq4_4;CL456Contig2;CL456Contig3;CL456Contig7;comp28813_c0_seq2_7;CL5725Contig1;CL5725Contig2;CL5725Contig3;CL12698Contig1;CL24726Contig1;CL4363Contig1;CL4363Contig2;CL4363Contig3;CL4363Contig4;comp38918_c0_seq6_1;CL714Contig1;CL5119Contig1;comp49043_c0_seq1_6;CL3…
Ovarian Steroidogenesis	ko04913	Organismal Systems\Endocrine system	53	CL622Contig1;CL8979Contig1;CL12304Contig1;CL24726Contig1;CL4363Contig1;CL4363Contig2;CL4363Contig3;CL4363Contig4;comp38918_c0_seq6_1;CL714Contig1;CL5119Contig1;comp49043_c0_seq1_6;CL34387Contig1;CL22575Contig1;CL12103Contig1;CL3887Contig1;comp29770_c0_seq2_1;CL1443Contig1;comp6336_c0_seq1_4;CL1Contig222;CL1Contig387;CL1Contig1247;CL1278Contig1;CL1278Contig2;CL1278Contig3;CL1278Contig4;comp32458_c…
Oxytocin signaling pathway	ko04921	Organismal Systems\Endocrine system	192	CL24286Contig1;CL31710Contig1;CL11637Contig1;CL3Contig8;comp19754_c0_seq1_3;comp29238_c5_seq4_4;CL6692Contig1;CL1Contig821;comp28232_c0_seq1_4;CL16046Contig1;CL15539Contig1;CL22905Contig1;CL20975Contig1;CL15509Contig1;CL8830Contig1;CL44971Contig1;CL618Contig1;comp26091_c0_seq1_3;CL86Contig4;CL658Contig1;CL658Contig2;CL16174Contig1;CL1230Contig1;CL1777Contig3;CL1777Contig4;comp34233_c0_seq1_4;comp…
Regulation of lipolysis in adipocyte	ko04923	Organismal Systems\Endocrine system	67	CL8979Contig1;CL12304Contig1;CL24726Contig1;CL4363Contig1;CL4363Contig2;CL4363Contig3;CL4363Contig4;comp38918_c0_seq6_1;CL714Contig1;CL5119Contig1;comp49043_c0_seq1_6;CL34387Contig1;CL22575Contig1;CL12103Contig1;CL3887Contig1;comp29770_c0_seq2_1;CL1443Contig1;comp6336_c0_seq1_4;CL1Contig222;CL1Contig387;CL1Contig1247;CL1278Contig1;CL1278Contig2;CL1278Contig3;CL1278Contig4;comp32458_c0_seq4_4;CL31…
GnRH signaling pathway	ko04912	Organismal Systems\Endocrine system	125	CL44799Contig1;CL51322Contig1;CL7808Contig1;CL4965Contig2;CL8979Contig1;CL12304Contig1;CL24726Contig1;CL4363Contig1;CL4363Contig2;CL4363Contig3;CL4363Contig4;comp38918_c0_seq6_1;CL714Contig1;CL5119Contig1;comp49043_c0_seq1_6;CL34387Contig1;CL22575Contig1;CL12103Contig1;CL3887Contig1;comp29770_c0_seq2_1;CL1443Contig1;comp6336_c0_seq1_4;CL1Contig222;CL1Contig387;CL1Contig1247;CL1278Contig1;CL1278Co…
Prolactin signaling pathway	ko04917	Organismal Systems\Endocrine system	56	CL2347Contig1;comp36505_c0_seq2_3;CL2133Contig1;comp58782_c0_seq1_4;CL1203Contig1;CL1203Contig2;CL1203Contig3;CL1203Contig5;CL813Contig1;comp12971_c0_seq1_2;CL2085Contig1;CL4672Contig1;comp45139_c0_seq1_7;CL194Contig1;CL194Contig6;comp32968_c1_seq4_4;CL6934Contig1;CL6934Contig2;comp25838_c0_seq2_4;CL30733Contig1;CL19500Contig2;comp12149_c0_seq1_8;comp32028_c0_seq1_2;CL861Contig4;CL27206Contig1;CL…
Thyroid hormone synthesis	ko04918	Organismal Systems\Endocrine system	109	CL8979Contig1;CL12304Contig1;CL24726Contig1;CL4363Contig1;CL4363Contig2;CL4363Contig3;CL4363Contig4;comp38918_c0_seq6_1;CL714Contig1;CL5119Contig1;comp49043_c0_seq1_6;CL34387Contig1;CL22575Contig1;CL12103Contig1;CL3887Contig1;comp29770_c0_seq2_1;CL1443Contig1;comp6336_c0_seq1_4;CL1Contig222;CL1Contig387;CL1Contig1247;CL1278Contig1;CL1278Contig2;CL1278Contig3;CL1278Contig4;comp32458_c0_seq4_4;CL24…
Aldosterone synthesis and secretion	ko04925	Organismal Systems\Endocrine system	101	CL24286Contig1;CL31710Contig1;CL11637Contig1;CL3Contig8;comp19754_c0_seq1_3;comp29238_c5_seq4_4;CL6692Contig1;CL86Contig4;CL658Contig1;CL658Contig2;CL4333Contig1;CL4333Contig2;comp19553_c0_seq2_6;comp20735_c0_seq3_8;CL16174Contig1;CL1230Contig1;CL8122Contig1;CL1Contig1201;comp26421_c1_seq9_6;CL9065Contig1;CL9065Contig2;CL1Contig133;CL1Contig625;CL5437Contig1;CL5437Contig2;comp36859_c0_seq1_5;CL1C…
Renin-angiotensin system	ko04614	Organismal Systems\Endocrine system	54	CL1Contig539;CL178Contig1;CL178Contig3;CL178Contig4;CL178Contig6;CL7200Contig1;CL3407Contig1;CL3761Contig1;CL3652Contig1;CL17630Contig1;CL17630Contig2;CL817Contig1;CL30971Contig1;CL52598Contig1;CL30476Contig1;CL37036Contig1;CL496Contig3;CL12836Contig1;CL26746Contig1;comp34350_c0_seq1_2;CL19966Contig1;CL6094Contig1;CL24885Contig1;CL124Contig1;CL124Contig2;CL124Contig3;CL124Contig4;CL124Contig5;CL1…
Melanogenesis	ko04916	Organismal Systems\Endocrine system	111	CL8979Contig1;CL12304Contig1;CL24726Contig1;CL4363Contig1;CL4363Contig2;CL4363Contig3;CL4363Contig4;comp38918_c0_seq6_1;CL714Contig1;CL5119Contig1;comp49043_c0_seq1_6;CL34387Contig1;CL22575Contig1;CL12103Contig1;CL3887Contig1;comp29770_c0_seq2_1;CL1443Contig1;comp6336_c0_seq1_4;CL1Contig222;CL1Contig387;CL1Contig1247;CL1278Contig1;CL1278Contig2;CL1278Contig3;CL1278Contig4;comp32458_c0_seq4_4;CL1C…
Insulin signaling pathway	ko04910	Organismal Systems\Endocrine system	185	CL22197Contig1;comp23588_c0_seq2_6;comp32946_c0_seq15_7;CL39580Contig1;CL28285Contig1;CL416Contig6;CL18227Contig1;comp32188_c0_seq24_4;CL5786Contig1;CL9153Contig1;CL34324Contig1;CL46694Contig1;CL46456Contig1;CL6934Contig1;CL6934Contig2;comp25838_c0_seq2_4;CL2085Contig1;CL4672Contig1;comp45139_c0_seq1_7;CL194Contig1;CL194Contig6;comp32968_c1_seq4_4;CL6809Contig1;CL6809Contig2;comp26324_c0_seq1_5;C…
PPAR signaling pathway	ko03320	Organismal Systems\Endocrine system	95	CL20688Contig1;CL1490Contig1;CL16634Contig1;CL4349Contig1;CL4349Contig2;CL5236Contig1;CL6472Contig1;CL8031Contig1;CL5578Contig1;CL2964Contig1;comp24059_c0_seq1_1;comp25936_c1_seq1_7;CL25002Contig1;CL1Contig418;CL1Contig575;CL1Contig810;comp34905_c0_seq1_5;comp37152_c0_seq2_1;CL3774Contig2;comp28876_c0_seq1_8;CL4838Contig1;comp32548_c1_seq1_5;CL8916Contig1;CL6098Contig1;CL9988Contig1;CL9988Contig2…
Insulin secretion	ko04911	Organismal Systems\Endocrine system	94	CL1Contig500;CL1Contig712;CL1Contig1013;CL16955Contig1;CL16955Contig2;CL25123Contig1;CL45507Contig1;CL1578Contig1;CL1578Contig2;CL3653Contig1;CL16037Contig1;comp21169_c0_seq1_6;CL9407Contig1;comp16020_c0_seq1_1;CL3934Contig1;CL358Contig3;CL358Contig5;CL19Contig7;CL19Contig12;CL19Contig14;CL50192Contig1;CL19Contig11;CL19Contig13;CL19Contig18;comp31587_c0_seq4_3;CL22177Contig1;CL35379Contig1;CL1220…
Thyroid hormone signaling pathway	ko04919	Organismal Systems\Endocrine system	174	CL1278Contig1;CL1278Contig2;CL1278Contig3;CL1278Contig4;comp32458_c0_seq4_4;CL1Contig821;comp28232_c0_seq1_4;CL16046Contig1;CL15539Contig1;CL14389Contig1;CL14418Contig1;CL16952Contig1;CL10671Contig1;CL10671Contig2;CL16193Contig1;comp36459_c0_seq1_5;CL30484Contig1;CL29930Contig1;CL377Contig2;comp31684_c0_seq2_4;CL4891Contig1;CL2890Contig1;CL2890Contig2;CL2890Contig3;CL1Contig138;CL1Contig910;CL1Co…
Glucagon signaling pathway	ko04922	Organismal Systems\Endocrine system	110	CL8979Contig1;CL12304Contig1;CL714Contig1;CL5119Contig1;comp49043_c0_seq1_6;CL1278Contig1;CL1278Contig2;CL1278Contig3;CL1278Contig4;comp32458_c0_seq4_4;CL9065Contig1;CL9065Contig2;CL1Contig133;CL1Contig625;CL5437Contig1;CL5437Contig2;comp36859_c0_seq1_5;CL5Contig15;CL5Contig19;CL1Contig272;CL1Contig313;CL363Contig1;CL377Contig2;comp31684_c0_seq2_4;CL24286Contig1;CL31710Contig1;CL11637Contig1;CL3C…
Adipocytokine signaling pathway	ko04920	Organismal Systems\Endocrine system	69	CL12674Contig1;comp37037_c0_seq1_7;CL456Contig2;CL456Contig3;CL456Contig7;comp28813_c0_seq2_7;CL1345Contig3;CL1345Contig4;comp29801_c0_seq1_3;CL46694Contig1;CL46456Contig1;CL20688Contig1;CL1Contig418;CL1Contig575;CL1Contig810;comp34905_c0_seq1_5;comp37152_c0_seq2_1;CL3774Contig2;comp28876_c0_seq1_8;CL4838Contig1;comp32548_c1_seq1_5;CL8916Contig1;CL6098Contig1;CL9988Contig1;CL9988Contig2;CL6065Con…
Circadian rhythm - fly	ko04711	Organismal Systems\Environmental adaptation	18	CL4153Contig2;comp19176_c0_seq3_2;CL17845Contig1;CL10329Contig1;CL10329Contig2;CL10329Contig3;comp38888_c2_seq7_1;CL4446Contig1;CL650Contig1;comp29771_c0_seq1_6;comp29889_c0_seq4_2;comp34271_c0_seq14_1;CL20292Contig1;CL16651Contig1;CL7562Contig1;CL2911Contig1;CL2911Contig2;comp14708_c0_seq1_7;
Circadian entrainment	ko04713	Organismal Systems\Environmental adaptation	97	CL573Contig1;CL573Contig2;CL962Contig1;CL962Contig2;CL33634Contig1;comp47727_c0_seq1_8;comp25633_c0_seq3_5;CL410Contig2;CL410Contig3;CL410Contig4;comp28584_c0_seq4_7;comp28919_c0_seq2_3;CL22177Contig1;CL35379Contig1;CL188Contig4;CL15539Contig1;CL4618Contig1;CL4333Contig1;CL4333Contig2;comp19553_c0_seq2_6;comp20735_c0_seq3_8;CL44971Contig1;CL618Contig1;comp26091_c0_seq1_3;CL2104Contig2;CL2104Conti…
Plant-pathogen interaction	ko04626	Organismal Systems\Environmental adaptation	25	comp25633_c0_seq3_5;CL410Contig2;CL410Contig3;CL410Contig4;comp28584_c0_seq4_7;comp28919_c0_seq2_3;CL16046Contig1;CL5596Contig1;CL5596Contig2;CL5596Contig3;comp27290_c0_seq2_8;CL17386Contig1;CL26973Contig1;CL867Contig1;CL867Contig2;CL867Contig3;CL3893Contig1;CL29741Contig1;CL45488Contig1;CL27057Contig1;CL27443Contig1;CL601Contig1;CL601Contig2;CL601Contig3;comp29343_c0_seq8_8;
Circadian rhythm - plant	ko04712	Organismal Systems\Environmental adaptation	4	CL56Contig4;CL9411Contig1;CL9411Contig2;CL17067Contig1;
Circadian rhythm	ko04710	Organismal Systems\Environmental adaptation	32	CL4153Contig2;comp19176_c0_seq3_2;CL17845Contig1;CL8309Contig1;CL8309Contig2;comp28218_c0_seq5_6;comp38801_c0_seq5_5;CL5191Contig1;CL5925Contig1;CL1621Contig2;CL650Contig1;comp29771_c0_seq1_6;comp29889_c0_seq4_2;comp34271_c0_seq14_1;CL4446Contig1;CL5554Contig1;CL14Contig1;CL14Contig8;CL431Contig1;CL431Contig3;comp25592_c0_seq1_3;CL24716Contig1;CL9499Contig1;CL96Contig4;CL96Contig7;CL31839Contig1;…
Vasopressin-regulated water reabsorption	ko04962	Organismal Systems\Excretory system	59	CL8979Contig1;CL12304Contig1;CL34387Contig1;CL22575Contig1;CL1Contig222;CL1Contig387;CL1Contig1247;CL1278Contig1;CL1278Contig2;CL1278Contig3;CL1278Contig4;comp32458_c0_seq4_4;CL8256Contig1;CL1Contig133;CL1Contig625;CL5437Contig1;CL5437Contig2;comp36859_c0_seq1_5;CL1Contig208;CL1Contig648;CL11886Contig1;CL11886Contig2;CL11886Contig3;comp29962_c0_seq2_8;comp39737_c0_seq1_1;CL50233Contig1;CL48056Con…
Collecting duct acid secretion	ko04966	Organismal Systems\Excretory system	29	CL2800Contig1;CL4681Contig1;comp39225_c0_seq1_5;CL776Contig2;CL16842Contig1;CL3740Contig1;CL22166Contig1;CL12320Contig1;CL6337Contig1;CL7298Contig1;CL141Contig4;comp24918_c0_seq1_8;CL4773Contig1;CL4773Contig2;comp37201_c2_seq2_1;CL7269Contig1;CL999Contig1;CL268Contig2;CL268Contig3;comp64537_c0_seq1_3;comp21013_c0_seq1_5;comp32016_c0_seq9_4;CL3271Contig1;CL3271Contig2;comp24872_c1_seq4_2;CL95Conti…
Endocrine and other factor-regulated calcium reabsorption	ko04961	Organismal Systems\Excretory system	47	CL8979Contig1;CL12304Contig1;CL1Contig222;CL1Contig387;CL1Contig1247;CL1278Contig1;CL1278Contig2;CL1278Contig3;CL1278Contig4;comp32458_c0_seq4_4;CL4848Contig1;CL4848Contig2;comp26204_c0_seq6_6;comp31184_c0_seq2_4;comp33304_c0_seq7_3;CL1Contig1297;comp32005_c1_seq2_4;comp33903_c1_seq1_2;comp34755_c1_seq1_3;CL19230Contig1;CL11605Contig1;CL3211Contig1;CL3211Contig2;CL1Contig208;CL1Contig648;CL1578Co…
Aldosterone-regulated sodium reabsorption	ko04960	Organismal Systems\Excretory system	49	CL6188Contig1;CL6188Contig2;CL6188Contig3;CL6188Contig4;comp38913_c0_seq20_5;CL6941Contig1;CL6941Contig2;CL6941Contig3;comp29608_c0_seq2_8;CL1Contig821;comp28232_c0_seq1_4;CL1578Contig1;CL1578Contig2;CL3653Contig1;CL16037Contig1;comp21169_c0_seq1_6;CL9407Contig1;comp16020_c0_seq1_1;CL3934Contig1;CL358Contig3;CL358Contig5;CL22197Contig1;comp23588_c0_seq2_6;comp32946_c0_seq15_7;CL39580Contig1;CL282…
Proximal tubule bicarbonate reclamation	ko04964	Organismal Systems\Excretory system	31	CL1631Contig2;CL3783Contig1;comp26080_c0_seq1_4;CL1578Contig1;CL1578Contig2;CL3653Contig1;CL16037Contig1;comp21169_c0_seq1_6;CL9407Contig1;comp16020_c0_seq1_1;CL3934Contig1;CL358Contig3;CL358Contig5;CL46886Contig1;CL3840Contig1;CL3840Contig2;CL26678Contig1;CL13763Contig1;CL3397Contig1;CL3711Contig1;CL6517Contig1;CL19270Contig1;CL32210Contig1;CL28592Contig1;CL34737Contig1;CL2367Contig1;CL2367Conti…
Hematopoietic cell lineage	ko04640	Organismal Systems\Immune system	44	CL2291Contig2;CL2291Contig3;CL17420Contig1;CL30971Contig1;CL52598Contig1;CL30476Contig1;CL37036Contig1;CL496Contig3;CL12836Contig1;CL26746Contig1;comp34350_c0_seq1_2;CL19966Contig1;CL6094Contig1;CL24885Contig1;CL124Contig1;CL124Contig2;CL124Contig3;CL124Contig4;CL124Contig5;CL124Contig6;CL124Contig7;CL124Contig8;CL124Contig9;CL124Contig10;CL124Contig11;comp13989_c0_seq1_7;comp1458_c0_seq1_2;comp1…
Leukocyte transendothelial migration	ko04670	Organismal Systems\Immune system	124	CL26662Contig1;CL1383Contig1;CL3673Contig2;CL3673Contig4;comp32535_c0_seq2_2;CL11853Contig1;CL59Contig3;CL59Contig4;comp28326_c2_seq3_8;comp33230_c1_seq2_4;CL20779Contig1;comp31462_c0_seq2_5;CL958Contig2;CL27874Contig1;CL18411Contig1;CL53026Contig1;CL20522Contig1;CL34273Contig1;CL343Contig1;CL343Contig3;CL343Contig5;CL36981Contig1;comp19902_c0_seq1_4;comp34262_c2_seq9_7;comp34907_c1_seq1_5;CL1404…
Platelet activation	ko04611	Organismal Systems\Immune system	177	CL34Contig4;CL34Contig7;comp24722_c1_seq2_6;comp33238_c0_seq1_5;comp34331_c0_seq1_2;CL31562Contig1;CL16641Contig1;CL81Contig4;CL4521Contig1;CL8272Contig1;CL1Contig499;comp33690_c0_seq5_2;CL3Contig17;CL3Contig38;CL3Contig49;comp32517_c0_seq13_3;CL8086Contig1;CL24848Contig1;CL46345Contig1;CL4333Contig1;CL4333Contig2;comp19553_c0_seq2_6;comp20735_c0_seq3_8;comp27898_c0_seq4_6;CL10571Contig1;CL38Cont…
RIG-I-like receptor signaling pathway	ko04622	Organismal Systems\Immune system	32	CL615Contig1;CL615Contig3;comp31841_c0_seq5_4;comp39199_c0_seq4_1;CL1345Contig3;CL1345Contig4;comp29801_c0_seq1_3;CL19666Contig1;CL156Contig7;comp30455_c0_seq8_4;CL2036Contig1;CL2904Contig1;CL2904Contig2;CL456Contig2;CL456Contig3;CL456Contig7;comp28813_c0_seq2_7;CL5725Contig1;CL5725Contig2;CL5725Contig3;CL4626Contig2;comp35111_c0_seq1_2;comp37023_c0_seq4_3;CL16029Contig1;CL1895Contig1;CL18490Cont…
Fc epsilon RI signaling pathway	ko04664	Organismal Systems\Immune system	50	CL747Contig3;comp28197_c0_seq1_4;CL16174Contig1;CL1230Contig1;CL2085Contig1;CL4672Contig1;comp45139_c0_seq1_7;CL194Contig1;CL194Contig6;comp32968_c1_seq4_4;CL6934Contig1;CL6934Contig2;comp25838_c0_seq2_4;CL6809Contig1;CL6809Contig2;comp26324_c0_seq1_5;CL16959Contig1;CL21516Contig1;CL1333Contig1;CL19183Contig1;comp18428_c0_seq1_2;CL13793Contig1;CL49576Contig1;CL3196Contig2;comp34221_c1_seq2_2;CL26…
Cytosolic DNA-sensing pathway	ko04623	Organismal Systems\Immune system	24	CL15878Contig1;CL9146Contig1;CL16589Contig1;CL11950Contig1;CL5106Contig1;CL5106Contig2;CL2282Contig1;CL181Contig1;CL5716Contig1;CL18653Contig1;CL11164Contig1;CL10388Contig1;comp28861_c0_seq1_1;CL26753Contig1;CL87Contig6;comp30815_c0_seq1_3;CL14637Contig1;CL615Contig1;CL615Contig3;comp31841_c0_seq5_4;comp39199_c0_seq4_1;CL1345Contig3;CL1345Contig4;comp29801_c0_seq1_3;
Chemokine signaling pathway	ko04062	Organismal Systems\Immune system	150	CL7382Contig1;CL2347Contig1;comp36505_c0_seq2_3;CL29475Contig1;CL2000Contig1;CL2000Contig3;comp19559_c0_seq5_6;comp29577_c0_seq3_5;comp30114_c0_seq4_7;comp30208_c0_seq4_4;CL12698Contig1;CL24726Contig1;CL4363Contig1;CL4363Contig2;CL4363Contig3;CL4363Contig4;comp38918_c0_seq6_1;CL714Contig1;CL5119Contig1;comp49043_c0_seq1_6;CL34387Contig1;CL22575Contig1;CL12103Contig1;CL3887Contig1;comp29770_c0_seq…
B cell receptor signaling pathway	ko04662	Organismal Systems\Immune system	38	CL3392Contig1;CL3392Contig2;CL16959Contig1;CL21516Contig1;CL1333Contig1;CL19183Contig1;comp18428_c0_seq1_2;CL13793Contig1;CL49576Contig1;CL16905Contig1;CL5089Contig1;CL5089Contig2;CL861Contig4;CL27206Contig1;CL3735Contig1;CL1Contig821;comp28232_c0_seq1_4;CL16046Contig1;CL15539Contig1;CL8830Contig1;CL874Contig3;CL874Contig5;CL1345Contig3;CL1345Contig4;comp29801_c0_seq1_3;CL21Contig12;CL6934Contig1…
Fc gamma R-mediated phagocytosis	ko04666	Organismal Systems\Immune system	92	CL2085Contig1;CL4672Contig1;comp45139_c0_seq1_7;CL194Contig1;CL194Contig6;comp32968_c1_seq4_4;CL6934Contig1;CL6934Contig2;comp25838_c0_seq2_4;CL12311Contig1;CL747Contig3;comp28197_c0_seq1_4;CL1512Contig1;CL1512Contig2;CL46777Contig1;comp37009_c0_seq3_7;comp37538_c0_seq1_3;CL8963Contig1;CL8122Contig1;CL16046Contig1;CL15539Contig1;CL1Contig497;CL1Contig1022;comp29593_c0_seq1_8;comp38367_c0_seq3_5;C…
Complement and coagulation cascades	ko04610	Organismal Systems\Immune system	15	CL2770Contig1;CL10688Contig1;CL11080Contig1;comp47579_c0_seq1_4;comp28093_c1_seq3_7;CL25730Contig1;CL25550Contig1;CL12159Contig1;CL2287Contig1;CL2287Contig2;comp24654_c1_seq3_8;comp29804_c0_seq1_7;CL12932Contig1;CL12046Contig1;CL12554Contig1;
T cell receptor signaling pathway	ko04660	Organismal Systems\Immune system	74	CL1241Contig1;CL1241Contig3;CL1241Contig4;comp27572_c0_seq3_4;comp28765_c0_seq2_1;CL24153Contig1;CL24698Contig1;CL3392Contig1;CL3392Contig2;CL861Contig4;CL27206Contig1;CL1329Contig1;CL15619Contig1;CL5599Contig1;CL5599Contig2;CL6753Contig1;CL9336Contig1;CL34Contig4;CL34Contig7;comp24722_c1_seq2_6;comp33238_c0_seq1_5;comp34331_c0_seq1_2;CL1409Contig3;CL2277Contig1;CL2277Contig2;comp30169_c1_seq1_7;…
Toll-like receptor signaling pathway	ko04620	Organismal Systems\Immune system	62	CL16959Contig1;CL21516Contig1;CL1333Contig1;CL19183Contig1;comp18428_c0_seq1_2;CL13793Contig1;CL49576Contig1;CL2085Contig1;CL4672Contig1;comp45139_c0_seq1_7;CL194Contig1;CL194Contig6;comp32968_c1_seq4_4;CL6934Contig1;CL6934Contig2;comp25838_c0_seq2_4;CL87Contig7;comp21367_c0_seq1_7;comp26746_c1_seq5_6;comp28396_c0_seq1_3;CL8703Contig1;CL11897Contig1;comp31678_c0_seq1_3;CL1106Contig2;CL1106Contig3…
Natural killer cell mediated cytotoxicity	ko04650	Organismal Systems\Immune system	42	CL23662Contig1;CL37440Contig1;CL46767Contig1;CL3392Contig1;CL3392Contig2;CL16959Contig1;CL21516Contig1;CL1333Contig1;CL19183Contig1;comp18428_c0_seq1_2;CL13793Contig1;CL49576Contig1;CL1329Contig1;CL15619Contig1;CL5599Contig1;CL5599Contig2;CL16046Contig1;CL15539Contig1;CL747Contig3;comp28197_c0_seq1_4;CL2085Contig1;CL4672Contig1;comp45139_c0_seq1_7;CL194Contig1;CL194Contig6;comp32968_c1_seq4_4;CL6…
Antigen processing and presentation	ko04612	Organismal Systems\Immune system	63	CL6983Contig1;CL8858Contig1;CL8858Contig2;CL43205Contig1;CL11750Contig1;CL1191Contig1;CL1191Contig2;CL1191Contig3;CL13912Contig1;CL40122Contig1;comp24627_c0_seq2_3;comp28811_c0_seq1_4;CL9471Contig1;CL12033Contig1;CL20904Contig1;CL9785Contig1;CL5461Contig1;CL5461Contig2;CL33266Contig1;CL29741Contig1;CL45488Contig1;CL27057Contig1;CL27443Contig1;CL601Contig1;CL601Contig2;CL601Contig3;comp29343_c0_se…
NOD-like receptor signaling pathway	ko04621	Organismal Systems\Immune system	60	CL2036Contig1;CL1345Contig3;CL1345Contig4;comp29801_c0_seq1_3;CL19666Contig1;CL156Contig7;comp30455_c0_seq8_4;CL34594Contig1;CL12618Contig1;comp32892_c0_seq5_4;CL3627Contig1;comp27929_c0_seq4_8;CL15539Contig1;CL456Contig2;CL456Contig3;CL456Contig7;comp28813_c0_seq2_7;CL5725Contig1;CL5725Contig2;CL5725Contig3;CL17386Contig1;CL1087Contig3;CL1087Contig4;CL1087Contig5;CL1Contig245;CL1Contig631;CL1Con…
Neurotrophin signaling pathway	ko04722	Organismal Systems\Nervous system	133	CL440Contig2;CL861Contig4;CL27206Contig1;CL3735Contig1;CL1Contig821;comp28232_c0_seq1_4;CL16046Contig1;CL15539Contig1;CL530Contig2;CL530Contig3;CL341Contig1;CL4618Contig1;CL2625Contig1;CL2625Contig2;CL33740Contig1;comp23988_c0_seq1_8;comp32257_c0_seq1_7;comp33314_c0_seq7_3;CL7443Contig1;CL29208Contig1;CL9328Contig1;comp33223_c0_seq2_2;comp35054_c0_seq1_3;CL32523Contig1;comp35773_c0_seq7_1;CL1Cont…
Synaptic vesicle cycle	ko04721	Organismal Systems\Nervous system	69	CL38431Contig1;CL20518Contig1;comp9613_c0_seq1_1;CL44583Contig1;CL29267Contig1;CL16143Contig1;CL21242Contig1;comp27893_c0_seq2_1;CL3675Contig1;CL1Contig629;CL1Contig1145;CL599Contig1;CL599Contig2;CL12001Contig1;CL17482Contig1;CL548Contig1;comp20663_c0_seq1_7;comp37875_c0_seq1_4;comp44564_c0_seq1_1;CL24903Contig1;CL16908Contig1;CL16908Contig2;CL46483Contig1;CL5141Contig1;CL1Contig695;CL4848Contig1…
Long-term depression	ko04730	Organismal Systems\Nervous system	48	CL188Contig4;CL33164Contig1;CL27046Contig1;CL17571Contig1;CL30086Contig1;CL23058Contig1;comp27330_c0_seq1_3;CL4013Contig1;CL26055Contig1;CL33368Contig1;CL12695Contig1;CL4692Contig1;CL1Contig821;comp28232_c0_seq1_4;CL16046Contig1;CL15539Contig1;CL18452Contig1;CL12698Contig1;CL33437Contig1;CL19964Contig1;CL9414Contig1;CL51093Contig1;CL8979Contig1;CL12304Contig1;CL484Contig1;CL22905Contig1;CL20975Co…
Retrograde endocannabinoid signaling	ko04723	Organismal Systems\Nervous system	85	CL19Contig7;CL19Contig12;CL19Contig14;CL50192Contig1;CL19Contig11;CL19Contig13;CL19Contig18;comp31587_c0_seq4_3;CL859Contig1;comp7136_c0_seq1_3;CL24286Contig1;CL31710Contig1;CL11637Contig1;CL3Contig8;comp19754_c0_seq1_3;comp29238_c5_seq4_4;CL6692Contig1;CL86Contig4;CL658Contig1;CL658Contig2;CL4333Contig1;CL4333Contig2;comp19553_c0_seq2_6;comp20735_c0_seq3_8;CL16174Contig1;CL1230Contig1;CL1Contig2…
Serotonergic synapse	ko04726	Organismal Systems\Nervous system	76	CL3147Contig1;CL8450Contig1;CL38431Contig1;CL20518Contig1;comp9613_c0_seq1_1;CL44583Contig1;CL29267Contig1;CL19Contig7;CL19Contig12;CL19Contig14;CL50192Contig1;CL19Contig11;CL19Contig13;CL19Contig18;comp31587_c0_seq4_3;CL24286Contig1;CL31710Contig1;CL11637Contig1;CL3Contig8;comp19754_c0_seq1_3;comp29238_c5_seq4_4;CL6692Contig1;CL86Contig4;CL658Contig1;CL658Contig2;CL4333Contig1;CL4333Contig2;comp…
Glutamatergic synapse	ko04724	Organismal Systems\Nervous system	136	CL46886Contig1;CL3840Contig1;CL3840Contig2;CL26678Contig1;CL15604Contig1;CL39481Contig1;CL24086Contig1;comp28092_c0_seq5_6;comp33294_c2_seq12_4;CL727Contig1;CL727Contig2;CL727Contig3;comp35938_c0_seq5_2;CL38858Contig1;CL26085Contig1;CL1217Contig2;CL1217Contig3;CL19460Contig1;CL46403Contig1;comp24914_c0_seq1_3;CL23172Contig1;CL24988Contig1;CL47201Contig1;CL20393Contig1;CL43956Contig1;CL47063Contig…
Cholinergic synapse	ko04725	Organismal Systems\Nervous system	92	CL22103Contig1;CL43664Contig1;CL25909Contig1;CL5956Contig1;CL371Contig2;CL371Contig3;CL24286Contig1;CL31710Contig1;CL11637Contig1;CL3Contig8;comp19754_c0_seq1_3;comp29238_c5_seq4_4;CL6692Contig1;CL86Contig4;CL658Contig1;CL658Contig2;CL4333Contig1;CL4333Contig2;comp19553_c0_seq2_6;comp20735_c0_seq3_8;CL16174Contig1;CL1230Contig1;CL24614Contig1;CL32710Contig1;CL12698Contig1;CL33437Contig1;CL19964Co…
GABAergic synapse	ko04727	Organismal Systems\Nervous system	104	CL46886Contig1;CL3840Contig1;CL3840Contig2;CL26678Contig1;CL37382Contig1;CL24470Contig1;comp29913_c0_seq1_5;CL31605Contig1;CL32313Contig1;CL5583Contig1;comp36244_c0_seq2_5;CL12298Contig1;CL23890Contig1;CL49954Contig1;CL29146Contig1;CL31Contig5;CL22759Contig1;comp35321_c0_seq1_1;CL34335Contig1;CL11818Contig1;CL34128Contig1;CL19971Contig1;CL22106Contig1;CL7788Contig1;CL23672Contig1;CL2709Contig1;CL…
Dopaminergic synapse	ko04728	Organismal Systems\Nervous system	110	CL3147Contig1;CL8450Contig1;CL38431Contig1;CL20518Contig1;comp9613_c0_seq1_1;CL44583Contig1;CL29267Contig1;CL24286Contig1;CL31710Contig1;CL11637Contig1;CL3Contig8;comp19754_c0_seq1_3;comp29238_c5_seq4_4;CL6692Contig1;CL86Contig4;CL658Contig1;CL658Contig2;CL4333Contig1;CL4333Contig2;comp19553_c0_seq2_6;comp20735_c0_seq3_8;comp25633_c0_seq3_5;CL410Contig2;CL410Contig3;CL410Contig4;comp28584_c0_seq4…
Long-term potentiation	ko04720	Organismal Systems\Nervous system	70	CL24726Contig1;CL4363Contig1;CL4363Contig2;CL4363Contig3;CL4363Contig4;comp38918_c0_seq6_1;CL1443Contig1;comp6336_c0_seq1_4;CL1278Contig1;CL1278Contig2;CL1278Contig3;CL1278Contig4;comp32458_c0_seq4_4;CL16641Contig1;CL81Contig4;CL4521Contig1;CL8272Contig1;CL22177Contig1;CL35379Contig1;CL1962Contig2;comp24568_c0_seq1_7;comp30468_c0_seq1_1;CL445Contig1;comp30183_c0_seq1_6;CL3508Contig1;CL16905Contig…
Phototransduction	ko04744	Organismal Systems\Sensory system	8	CL6827Contig1;comp25633_c0_seq3_5;CL410Contig2;CL410Contig3;CL410Contig4;comp28584_c0_seq4_7;comp28919_c0_seq2_3;CL31298Contig1;
Olfactory transduction	ko04740	Organismal Systems\Sensory system	37	CL6827Contig1;CL13690Contig1;CL34387Contig1;CL22575Contig1;CL31298Contig1;CL30086Contig1;CL23058Contig1;comp27330_c0_seq1_3;CL4013Contig1;CL1Contig1054;CL4320Contig1;CL4320Contig2;CL54Contig2;CL54Contig4;CL1460Contig1;CL3986Contig1;CL21286Contig1;CL35759Contig1;CL19797Contig1;CL3498Contig1;CL1278Contig1;CL1278Contig2;CL1278Contig3;CL1278Contig4;comp32458_c0_seq4_4;CL22177Contig1;CL35379Contig1;co…
Taste transduction	ko04742	Organismal Systems\Sensory system	38	CL13690Contig1;CL1443Contig1;comp6336_c0_seq1_4;CL1278Contig1;CL1278Contig2;CL1278Contig3;CL1278Contig4;comp32458_c0_seq4_4;CL3444Contig1;CL310Contig1;CL310Contig2;CL310Contig4;CL310Contig5;comp35912_c0_seq60_2;CL2803Contig1;CL2803Contig2;comp29763_c0_seq3_1;CL81Contig7;CL81Contig8;comp37021_c0_seq1_7;CL1836Contig1;CL19Contig7;CL19Contig12;CL19Contig14;CL34128Contig1;CL19971Contig1;CL22106Contig1…
Phototransduction - fly	ko04745	Organismal Systems\Sensory system	76	CL24286Contig1;CL31710Contig1;CL11637Contig1;CL3Contig8;comp19754_c0_seq1_3;comp29238_c5_seq4_4;CL6692Contig1;CL13690Contig1;CL86Contig4;CL658Contig1;CL658Contig2;CL16174Contig1;CL1230Contig1;comp25633_c0_seq3_5;CL410Contig2;CL410Contig3;CL410Contig4;comp28584_c0_seq4_7;comp28919_c0_seq2_3;CL42547Contig1;CL38550Contig1;CL18411Contig1;CL53026Contig1;CL20522Contig1;CL34273Contig1;CL343Contig1;CL343…
Inflammatory mediator regulation of TRP channels	ko04750	Organismal Systems\Sensory system	105	CL24286Contig1;CL31710Contig1;CL11637Contig1;CL3Contig8;comp19754_c0_seq1_3;comp29238_c5_seq4_4;CL6692Contig1;CL22905Contig1;CL20975Contig1;CL12293Contig1;CL3Contig13;CL3Contig19;comp33345_c0_seq1_2;CL86Contig4;CL658Contig1;CL658Contig2;CL4333Contig1;CL4333Contig2;comp19553_c0_seq2_6;comp20735_c0_seq3_8;CL8122Contig1;CL16641Contig1;CL81Contig4;CL4521Contig1;CL8272Contig1;CL47226Contig1;CL8081Cont…
