# Supplementary material for: Comparative transcriptome analysis of the Pacific White Shrimp (Litopenaeus vannamei) muscle reveals the molecular basis of residual feed intake
Source: Sci Rep. 2017 Sep 5;7:10483. doi: 10.1038/s41598-017-10475-y (PMC5585345; doi:10.1038/s41598-017-10475-y)
Supplement: Supplementary file 2 — Dataset 2 [file 41598_2017_10475_MOESM2_ESM.xls]

## Sheet: Table S2
Table S2 The detailed information of the differentially expressed genes between the high-efficiency group (HG) and the control group (MG) in muscle of Litopenaeus vannamei
Gene ID	Normalized readcount_MG	Normalized readcount_HG	FoldChange	log2FoldChange	p value	q value	Up/Down	Length of gene	NR Description	Swissprot Description	KO Description
CL11995Contig2	121.104	0	0	-inf	1.48641e-08	8.24826e-05	down	4242	SID-1-like protein [Litopenaeus vannamei]	SID1 transmembrane family member 2	-
CL12612Contig2	160.891	0	0	-inf	8.26722e-08	0.000352889	down	2169	mitochondrial peptidyl-tRNA hydrolase 2 [Ictalurus furcatus]	Peptidyl-tRNA hydrolase 2	-
CL16305Contig2	119.986	0	0	-inf	7.38947e-06	0.012814	down	3952	hypothetical protein LOTGIDRAFT_232605 [Lottia gigantea]	Conserved oligomeric Golgi complex subunit 2 OS=Homo sapiens GN=COG2 PE=1 SV=1	-
CL3146Contig3	81.3138	0	0	-inf	1.46882e-06	0.0033961	down	2843	-	-	-
CL46716Contig1	182.756	0	0	-inf	2.43912e-05	0.0314329	down	1612	-	-	-
CL48064Contig1	260.292	0	0	-inf	9.29084e-13	1.71853e-08	down	859	-	-	-
CL49828Contig1	53.7683	0	0	-inf	5.04317e-05	0.0499733	down	233	-	-	-
comp24708_c0_seq1_2	83.7554	0	0	-inf	1.03026e-06	0.0025922	down	1581	-	-	-
comp27432_c0_seq1_1	60.9301	0	0	-inf	1.92187e-05	0.0280649	down	598	-	-	-
comp29531_c0_seq5_2	358.715	0	0	-inf	1.89505e-05	0.0280649	down	2732	RNA-binding protein [Cerapachys biroi]	RNA-binding protein lark	-
comp32126_c0_seq1_3	164.566	0	0	-inf	3.61598e-10	2.86649e-06	down	1539	-	-	-
comp36165_c0_seq1_5	519.757	0	0	-inf	2.45183e-06	0.00523287	down	2257	-	-	-
comp36878_c2_seq1_1	159.251	0	0	-inf	5.64932e-06	0.0104495	down	1302	-	-	-
comp28145_c0_seq7_6	99.1069	0.533447	0.00538254	-7.537	8.99892e-07	0.0023779	down	3905	PREDICTED: RNA-directed DNA polymerase from mobile element jockey-like [Diaphorina citri]	NACHT	-
CL6270Contig2	269.271	1.66554	0.00618536	-7.336	2.61504e-06	0.00537449	down	6133	AGAP003725-PB-like protein [Anopheles sinensis]	Extended synaptotagmin-2	-
comp33961_c0_seq2_5	31602.4	254.172	0.00804279	-6.958	4.86706e-05	0.0491051	down	1005	-	-	-
CL666Contig1	450.082	3.75586	0.00834485	-6.9049	3.60377e-11	3.33295e-07	down	4245	PREDICTED: tubulin-specific chaperone A-like [Aplysia californica]	Tubulin-specific chaperone A	-
CL46418Contig1	122.135	1.11036	0.00909122	-6.78131	3.28894e-07	0.000912533	down	1990	hypothetical protein L798_02590 [Zootermopsis nevadensis]	-	-
comp36765_c0_seq1_5	114.138	1.66554	0.0145923	-6.09865	6.64905e-06	0.011902	down	5532	hypothetical protein BRAFLDRAFT_126596 [Branchiostoma floridae]	Sorting nexin-33	-
CL25562Contig1	176.471	4.37624	0.0247986	-5.3336	2.02845e-05	0.0284499	down	1744	PREDICTED: ribose-5-phosphate isomerase-like [Priapulus caudatus]	Ribose-5-phosphate isomerase (Fragment)	ribose 5-phosphate isomerase A
comp34193_c2_seq29_4	252.55	6.44483	0.025519	-5.29228	7.63688e-08	0.000352889	down	18834	Supervillin	Supervillin	-
CL10189Contig1	214.953	5.88965	0.0273997	-5.1897	1.84421e-07	0.000601983	down	3269	hypothetical protein DAPPUDRAFT_301637 [Daphnia pulex]	Multiple inositol polyphosphate phosphatase 1	multiple inositol-polyphosphate phosphatase / 2
CL1Contig774	177.073	4.86622	0.0274814	-5.1854	2.52183e-05	0.0314329	down	2218	cathepsin A2 [Tigriopus japonicus]	Probable serine carboxypeptidase CPVL	-
comp31725_c0_seq6_4	481.499	14.9681	0.0310865	-5.00757	2.94816e-09	1.81774e-05	down	5691	PREDICTED: DIS3-like exonuclease 2 [Odobenus rosmarus divergens]	DIS3-like exonuclease 2	-
CL38Contig10	141.486	7.62039	0.0538597	-4.21465	3.86136e-05	0.0428541	down	4692	-	-	-
comp35515_c0_seq3_2	857.698	62.4864	0.0728536	-3.77886	3.28217e-07	0.000912533	down	10458	PREDICTED: uncharacterized protein LOC661485 isoform X5 [Tribolium castaneum] gi|642938971|ref|XP_008191639.1| PREDICTED: uncharacterized protein LOC661485 isoform X5 [Tribolium castaneum]	Iporin	-
CL807Contig5	234.109	18.4632	0.0788657	-3.66446	2.60567e-05	0.0314329	down	5738	PREDICTED: DIS3-like exonuclease 2 [Odobenus rosmarus divergens]	DIS3-like exonuclease 2	-
CL228Contig6	3927.32	18812.1	4.79006	2.26004	3.6012e-05	0.0407825	up	4184	-	-	-
comp32952_c0_seq4_7	184.603	1230.1	6.66348	2.73628	1.5928e-06	0.00353544	up	8351	Leucine-rich repeat-containing protein 16A [Zootermopsis nevadensis]	Leucine-rich repeat-containing protein 16A	-
CL1Contig1290	159.891	1276.14	7.98131	2.99662	1.6952e-07	0.000587927	up	3877	hypothetical protein DAPPUDRAFT_194440 [Daphnia pulex]	Protein msta	-
CL20142Contig1	111.122	1011.17	9.09958	3.1858	6.36709e-08	0.000321197	up	2912	PREDICTED: R3H domain-containing protein 4-like [Octopus bimaculoides] gi|918309717|gb|KOF80582.1| hypothetical protein OCBIM_22027705mg [Octopus bimaculoides]	R3H domain-containing protein 4	-
CL4946Contig3	21.5691	200.635	9.30197	3.21754	2.06838e-05	0.0284499	up	2440	-	-	-
CL9Contig13	66.332	648.646	9.77877	3.28965	9.50843e-08	0.00037688	up	3911	-	-	-
comp37451_c2_seq1_1	47.6783	475.228	9.9674	3.31722	3.19986e-07	0.000912533	up	642	-	-	-
CL52501Contig1	16.2334	162.836	10.0309	3.32638	2.57298e-05	0.0314329	up	752	-	-	-
comp29229_c0_seq20_8	114.391	1565.81	13.6882	3.77486	2.93673e-11	3.25925e-07	up	8420	PREDICTED: muscle M-line assembly protein unc-89-like [Apis florea]	Twitchin	-
comp25924_c0_seq1_8	8.782	124.811	14.2121	3.82905	1.90173e-05	0.0280649	up	2140	-	-	-
comp27793_c0_seq3_7	6.86314	137.876	20.0894	4.32836	2.93811e-06	0.00582281	up	4501	PREDICTED: dynamin-like 120 kDa protein	Dynamin-like 120 kDa protein	-
CL122Contig3	5.14578	109.396	21.2594	4.41003	1.35776e-05	0.0221598	up	3734	-	-	-
comp23842_c0_seq2_2	2.11827	75.6586	35.7172	5.15855	2.89647e-05	0.0341975	up	2579	PREDICTED: dual specificity tyrosine-phosphorylation-regulated kinase 2-like [Limulus polyphemus]	Dual specificity tyrosine-phosphorylation-regulated kinase 2	dual specificity tyrosine-phosphorylation-regulated kinase 2/3/4
comp29791_c0_seq1_8	2.75512	131.463	47.7159	5.5764	1.46329e-07	0.00054133	up	5624	Membrane-associated protein Hem [Zootermopsis nevadensis]	Membrane-associated protein Hem	NAP125
comp24856_c0_seq1_8	0.935595	62.9882	67.3242	6.07305	2.10204e-05	0.0284499	up	1160	-	-	-
CL39526Contig1	0.787177	60.0167	76.243	6.25253	3.50822e-05	0.0405573	up	1285	PREDICTED: general transcription factor IIH subunit 3 [Solenopsis invicta]	General transcription factor IIH subunit 3	TFIIH3
comp35114_c1_seq2_7	10.8529	865.78	79.774	6.31785	6.77134e-20	1.87874e-15	up	5684	PREDICTED: DIS3-like exonuclease 2 [Odobenus rosmarus divergens]	DIS3-like exonuclease 2	-
CL42108Contig1	0.590383	58.776	99.5557	6.63743	2.30646e-05	0.0304732	up	225	-	-	-
CL9083Contig2	1.96794	226.851	115.273	6.84891	2.18166e-09	1.51328e-05	up	1609	-	-	-
comp29690_c0_seq1_8	0.822082	615.351	748.527	9.54791	2.31835e-26	1.28647e-21	up	2622	-	-	-
CL1Contig121	0	47.3326	Inf	Inf	3.97316e-05	0.0432303	up	1756	-	-	-
CL25784Contig1	0	40.6605	Inf	Inf	4.28718e-05	0.0448867	up	311	-	-	-
CL36207Contig1	0	51.4598	Inf	Inf	4.03112e-06	0.00771347	up	228	-	-	-
CL43657Contig1	0	40.7257	Inf	Inf	4.24749e-05	0.0448867	up	681	-	-	-
CL45963Contig1	0	117.996	Inf	Inf	1.9225e-11	2.66703e-07	up	488	-	-	-
CL48297Contig1	0	57.958	Inf	Inf	1.07442e-06	0.0025922	up	996	-	-	-
CL5329Contig2	0	40.4531	Inf	Inf	4.6163e-05	0.0474376	up	2901	-	-	-
comp19091_c0_seq2_8	0	46.7556	Inf	Inf	1.81177e-05	0.0280649	up	620	-	-	-
comp55175_c0_seq1_7	0	47.6704	Inf	Inf	9.51052e-06	0.0159924	up	236	-	-	-
