# Supplementary material for: Comparative transcriptome analysis of the Pacific White Shrimp (Litopenaeus vannamei) muscle reveals the molecular basis of residual feed intake
Source: Sci Rep. 2017 Sep 5;7:10483. doi: 10.1038/s41598-017-10475-y (PMC5585345; doi:10.1038/s41598-017-10475-y)
Supplement: Supplementary file 3 — Dataset 3 [file 41598_2017_10475_MOESM3_ESM.xls]

## Sheet: Table S3
Table S3 The detailed information of the differentially expressed genes between the low-efficiency group (LG) and the control group (MG) in muscle of Litopenaeus vannamei
Gene ID	Normalized readcount_LG	Normalized readcount_MG	FoldChange	log2FoldChange	p value	q value	Up/Down	Length of gene	NR Description	Swissprot Description	KO Description
comp37280_c0_seq2_1	434.817	0.440044	0.00101202	-9.94854	4.47435e-22	2.48358e-17	down	3503	PREDICTED: cap-specific mRNA (nucleoside-2-O-)-methyltransferase 2 isoform X1 [Solenopsis invicta]	Cap-specific mRNA (nucleoside-2'-O-)-methyltransferase 2 OS=Mus musculus GN=Cmtr2 PE=2 SV=1	-
comp17215_c0_seq2_2	417.569	4.68652	0.0112233	-6.47735	1.41115e-11	1.30547e-07	down	587	predicted protein [Nematostella vectensis]	-	-
comp30374_c0_seq1_1	93.3519	0	0	-inf	5.39109e-11	4.27491e-07	down	835	hypothetical protein DAPPUDRAFT_304428 [Daphnia pulex]	39S ribosomal protein L48, mitochondrial OS=Homo sapiens GN=MRPL48 PE=1 SV=2	-
comp27190_c0_seq1_1	7132.75	770.7	0.108051	-3.21022	9.80309e-08	0.000164891	down	1059	ribosomal protein S6 [Procambarus clarkii]	40S ribosomal protein S6 OS=Rattus norvegicus GN=Rps6 PE=1 SV=1	small subunit ribosomal protein S6e
CL51570Contig1	54.9198	0	0	-inf	1.32309e-07	0.00020983	down	582	-	-	-
CL456Contig5	89.0001	1.34238	0.0150829	-6.05094	1.53832e-07	0.000237187	down	3826	Transport and Golgi organization protein 11 [Zootermopsis nevadensis]	Transport and Golgi organization protein 11 OS=Drosophila melanogaster GN=Tango11 PE=1 SV=1	-
CL51092Contig1	117.986	3.84274	0.0325695	-4.94033	3.34812e-07	0.000404009	down	363	-	-	-
CL1Contig640	1012.14	112.931	0.111577	-3.16389	3.05839e-07	0.000404195	down	1507	-	-	-
CL666Contig1	190.49	7.1081	0.0373148	-4.74411	3.21835e-07	0.000406002	down	4245	PREDICTED: tubulin-specific chaperone A-like [Aplysia californica]	Tubulin-specific chaperone A OS=Rattus norvegicus GN=Tbca PE=1 SV=1	-
CL4538Contig1	79.7427	1.19405	0.0149737	-6.06142	4.13809e-07	0.000468761	down	2132	-	-	-
comp54096_c0_seq1_1	47.472	0	0	-inf	6.8812e-07	0.000670096	down	294	-	-	-
comp34045_c1_seq1_1	143.203	0	0	-inf	7.00651e-07	0.000670535	down	766	-	-	-
CL6270Contig2	289.475	10.4854	0.036222	-4.78699	7.43485e-07	0.000699469	down	6133	AGAP003725-PB-like protein [Anopheles sinensis]	Extended synaptotagmin-2 OS=Mus musculus GN=Esyt2 PE=1 SV=1	-
CL21761Contig1	146.179	0	0	-inf	9.85562e-07	0.000854775	down	233	-	-	-
comp38163_c0_seq1_1	44.7586	0	0	-inf	1.38263e-06	0.00108093	down	3498	PREDICTED: peroxisome assembly factor 2-like [Lingula anatina]	Peroxisome assembly factor 2 OS=Homo sapiens GN=PEX6 PE=1 SV=2	peroxin-6
comp39622_c1_seq1_1	333.36	33.2523	0.0997489	-3.32556	1.98275e-06	0.00144811	down	5889	PREDICTED: KH domain-containing protein C56G2.1 [Tribolium castaneum]	KH domain-containing protein C56G2.1 OS=Caenorhabditis elegans GN=C56G2.1/C56G2.2 PE=4 SV=2	-
CL46716Contig1	356.467	0	0	-inf	2.28765e-06	0.00162796	down	1612	-	-	-
CL1Contig557	1146.35	149.607	0.130507	-2.9378	2.35071e-06	0.00165165	down	3988	Protein msta	Protein msta, isoform A OS=Drosophila melanogaster GN=msta PE=2 SV=3	-
comp34657_c0_seq4_2	182.159	14.4411	0.0792778	-3.65694	3.57061e-06	0.00235945	down	4127	TBC1 domain family member 16	TBC1 domain family member 16 OS=Homo sapiens GN=TBC1D16 PE=2 SV=1	-
CL51331Contig1	40.6987	0	0	-inf	3.73396e-06	0.00243836	down	586	-	-	-
CL19423Contig1	6698.47	637.978	0.0952423	-3.39225	4.78885e-06	0.00285822	down	1931	-	-	-
CL103Contig3	94.5815	0	0	-inf	7.02274e-06	0.00378457	down	4996	-	-	-
CL807Contig5	124.518	9.40682	0.0755456	-3.72651	7.56088e-06	0.00392226	down	5738	PREDICTED: DIS3-like exonuclease 2 [Odobenus rosmarus divergens]	DIS3-like exonuclease 2 OS=Homo sapiens GN=DIS3L2 PE=1 SV=4	-
CL25030Contig1	69.4866	2.20022	0.0316639	-4.98101	1.23969e-05	0.00554933	down	280	-	-	-
comp39174_c0_seq1_1	293.158	33.5254	0.11436	-3.12835	1.23638e-05	0.00557948	down	2560	-	-	-
comp17358_c0_seq2_2	53.5013	0.720637	0.0134695	-6.21416	1.41975e-05	0.00610898	down	1973	-	-	-
comp31725_c0_seq6_4	2123.9	122.448	0.0576523	-4.11648	1.47643e-05	0.00616184	down	5691	PREDICTED: DIS3-like exonuclease 2 [Odobenus rosmarus divergens]	DIS3-like exonuclease 2 OS=Homo sapiens GN=DIS3L2 PE=1 SV=4	-
CL52402Contig1	34.7612	0	0	-inf	1.80138e-05	0.00724559	down	261	-	-	-
CL28706Contig1	34.0746	0	0	-inf	2.09535e-05	0.00807684	down	270	-	-	-
comp36036_c0_seq1_1	9353.33	1606.75	0.171784	-2.54134	2.16895e-05	0.00830287	down	7990	Golgin subfamily A member 4 [Zootermopsis nevadensis]	-	-
CL12741Contig2	280.44	38.9269	0.138807	-2.84885	3.39584e-05	0.0112198	down	3529	PREDICTED: cysteine--tRNA ligase	Cysteine--tRNA ligase, cytoplasmic OS=Xenopus tropicalis GN=cars PE=2 SV=1	cysteinyl-tRNA synthetase
CL194Contig11	73.6501	1.06743	0.0144932	-6.10848	3.64589e-05	0.0116978	down	7307	cytokine receptor [Lasius niger]	-	cytokine receptor domeless
comp37533_c0_seq3_1	97.8775	6.38286	0.0652127	-3.9387	4.11638e-05	0.0128364	down	4850	PREDICTED: uncharacterized protein LOC106471311 [Limulus polyphemus]	Pleckstrin homology domain-containing family M member 3 OS=Xenopus laevis GN=plekhm3 PE=2 SV=1	-
CL12612Contig2	201.603	25.2233	0.125114	-2.99869	5.37467e-05	0.0155381	down	2169	mitochondrial peptidyl-tRNA hydrolase 2 [Ictalurus furcatus]	Peptidyl-tRNA hydrolase 2, mitochondrial OS=Bos taurus GN=PTRH2 PE=2 SV=1	-
comp30653_c1_seq1_1	30.3387	0	0	-inf	5.90095e-05	0.0164595	down	1081	-	-	-
CL38Contig10	220.368	9.34199	0.0423926	-4.56004	6.56941e-05	0.0176159	down	4692	-	-	-
comp38502_c4_seq1_1	67.5521	0	0	-inf	6.52902e-05	0.0176784	down	1015	-	-	-
CL1Contig1036	2344.33	478.221	0.20399	-2.29343	7.05978e-05	0.0183116	down	3001	-	-	-
CL10228Contig2	831.588	100.461	0.120806	-3.04923	8.56652e-05	0.0211334	down	1912	hypothetical ANK-like protein [Eriocheir sinensis]	Ankyrin-1 OS=Homo sapiens GN=ANK1 PE=1 SV=3	-
comp39275_c0_seq1_5	279.315	44.5716	0.159575	-2.6477	8.91044e-05	0.0217882	down	1644	26S proteasome non-ATPase regulatory subunit 6	26S proteasome non-ATPase regulatory subunit 6 OS=Drosophila melanogaster GN=Rpn7 PE=2 SV=1	26S proteasome regulatory subunit N7
comp28145_c0_seq7_6	56.3291	0.641051	0.0113805	-6.4573	9.38938e-05	0.0221777	down	3905	PREDICTED: RNA-directed DNA polymerase from mobile element jockey-like [Diaphorina citri]	NACHT, LRR and PYD domains-containing protein 12 OS=Mus musculus GN=Nlrp12 PE=2 SV=1	-
comp28546_c0_seq1_3	125.466	11.554	0.0920882	-3.44084	0.00010133	0.0231461	down	5569	zinc finger ccch domain-containing protein 18 [Lasius niger]	Zinc finger CCCH domain-containing protein 18 OS=Homo sapiens GN=ZC3H18 PE=1 SV=2	-
CL36450Contig1	44.0007	0	0	-inf	0.00010268	0.0232631	down	281	-	-	-
comp31746_c1_seq2_1	173.112	21.3699	0.123446	-3.01805	0.000106682	0.0236864	down	4411	E3 ubiquitin-protein ligase Su(dx) [Zootermopsis nevadensis]	E3 ubiquitin-protein ligase Su(dx) OS=Drosophila melanogaster GN=Su(dx) PE=1 SV=1	atrophin-1 interacting protein 5 (WW domain containing E3 ubiquitin protein ligase 1)
CL2150Contig2	45.5706	0	0	-inf	0.000116506	0.025163	down	1918	-	-	-
comp32327_c0_seq1_1	88.2949	6.71993	0.0761077	-3.71581	0.000118216	0.0252377	down	1512	-	-	-
comp35963_c1_seq7_2	173.304	20.7912	0.11997	-3.05926	0.000118042	0.0252979	down	4658	hypothetical protein DAPPUDRAFT_303215 [Daphnia pulex]	Acyl-coenzyme A thioesterase 9, mitochondrial OS=Homo sapiens GN=ACOT9 PE=1 SV=2	-
CL1Contig774	96.6159	4.38168	0.0453515	-4.46271	0.000117752	0.0253335	down	2218	cathepsin A2 [Tigriopus japonicus]	Probable serine carboxypeptidase CPVL OS=Mus musculus GN=Cpvl PE=2 SV=2	-
comp35494_c1_seq1_2	139.923	16.3695	0.116989	-3.09555	0.000126519	0.0259139	down	4671	PREDICTED: FGFR1 oncogene partner 2 homolog [Limulus polyphemus]	FGFR1 oncogene partner 2 homolog OS=Gallus gallus GN=FGFR1OP2 PE=2 SV=1	-
CL29253Contig1	82.36	2.20022	0.0267147	-5.22622	0.000132598	0.0266671	down	256	-	-	-
comp16409_c0_seq1_2	27.761	0	0	-inf	0.000141324	0.028016	down	234	-	-	-
CL10228Contig1	1026.02	65.5688	0.0639061	-3.9679	0.000155852	0.0297281	down	2020	hypothetical ANK-like protein [Eriocheir sinensis]	Ankyrin-1 OS=Homo sapiens GN=ANK1 PE=1 SV=3	-
comp34809_c0_seq1_5	426.654	80.1494	0.187856	-2.4123	0.000166927	0.0310926	down	1459	PREDICTED: G patch domain-containing protein 4 [Latimeria chalumnae]	G patch domain-containing protein 4 OS=Xenopus laevis GN=gpatch4 PE=2 SV=1	-
comp27924_c0_seq1_7	229.539	34.2755	0.149323	-2.74349	0.000184953	0.0336595	down	1664	-	-	-
CL33695Contig1	28.7815	0	0	-inf	0.000189829	0.0340998	down	250	-	-	-
comp32033_c0_seq3_7	39.3499	0	0	-inf	0.000189312	0.0341174	down	1681	PREDICTED: rRNA-processing protein UTP23 homolog [Polistes canadensis]	rRNA-processing protein UTP23 homolog OS=Mus musculus GN=Utp23 PE=2 SV=1	-
CL48288Contig1	195.666	29.328	0.149888	-2.73804	0.000235726	0.0405092	down	964	-	-	-
CL29155Contig1	35.7158	0	0	-inf	0.000243172	0.0415315	down	245	-	-	-
CL2118Contig3	176.731	26.215	0.148332	-2.75309	0.000270786	0.0451366	down	1462	predicted protein [Nematostella vectensis]	DnaJ homolog subfamily C member 27 OS=Homo sapiens GN=DNAJC27 PE=1 SV=1	Ras-related protein Rab-8A
CL141Contig5	29.929	0	0	-inf	0.000271684	0.0451507	down	1248	-	-	-
CL25271Contig1	1906.98	447.16	0.234486	-2.09243	0.000290934	0.0474967	down	4953	PREDICTED: lysosomal alpha-glucosidase-like [Tribolium castaneum]	Lysosomal alpha-glucosidase OS=Rattus norvegicus GN=Gaa PE=2 SV=1	lysosomal alpha-glucosidase
comp30589_c0_seq1_4	0.393083	307.352	781.899	9.61084	6.32807e-14	1.75626e-09	up	688	PREDICTED: uncharacterized protein LOC106678054 [Halyomorpha halys]	-	-
CL18574Contig1	2.1512	1013.73	471.24	8.88032	2.307e-13	4.26849e-09	up	639	PREDICTED: uncharacterized protein LOC106669620 [Cimex lectularius]	-	-
CL9083Contig3	1.41592	735.129	519.187	9.02011	1.86707e-12	2.59088e-08	up	2620	-	-	-
CL45135Contig1	0	158.506	Inf	Inf	3.71482e-12	4.12397e-08	up	384	-	-	-
CL16735Contig1	29.4106	966.874	32.8751	5.03892	5.52671e-11	3.83464e-07	up	1583	plasminogen activator sPA [Scolopendra subspinipes]	Anionic trypsin-2 OS=Rattus norvegicus GN=Prss2 PE=1 SV=2	-
CL1438Contig3	0.393083	134.926	343.251	8.42312	2.33988e-10	1.44311e-06	up	2242	-	-	-
CL21692Contig1	1.79722	297.497	165.532	7.37096	5.37316e-10	2.98248e-06	up	774	Cuticle protein AMP4	Cuticle protein AMP4 OS=Homarus americanus PE=1 SV=1	-
CL14400Contig1	0	93.2524	Inf	Inf	3.88178e-09	1.79555e-05	up	1360	hypothetical protein DAPPUDRAFT_304194 [Daphnia pulex]	Glutathione S-transferase 1, isoform B OS=Anopheles gambiae GN=GstD1 PE=2 SV=2	glutathione S-transferase
CL13554Contig1	7.99862	335.084	41.8926	5.38862	3.69067e-09	1.86234e-05	up	1070	-	-	-
CL6135Contig1	69.3547	1347.4	19.4277	4.28004	4.74155e-09	2.02453e-05	up	1777	putative cuticle protein [Lepeophtheirus salmonis]	-	-
comp20505_c0_seq1_6	12.7433	368.209	28.8943	4.85271	5.70761e-09	2.26295e-05	up	1189	cuticular protein analogous to peritrophins 3-C5 isoform 1 precursor [Tribolium castaneum]	-	-
CL21960Contig1	0	90.0947	Inf	Inf	7.33034e-09	2.71257e-05	up	289	-	-	-
CL646Contig2	7.40367	254.175	34.331	5.10144	8.47823e-09	2.94126e-05	up	3570	hypothetical protein TcasGA2_TC004677 [Tribolium castaneum]	Leucine-rich repeat-containing protein 15 OS=Rattus norvegicus GN=Lrrc15 PE=2 SV=1	-
CL26125Contig1	0	165.779	Inf	Inf	1.39598e-08	4.55804e-05	up	262	-	-	-
CL34711Contig1	6.01881	215.054	35.7303	5.15908	1.59948e-08	4.67275e-05	up	1238	-	-	-
CL13833Contig1	2.12389	142.685	67.181	6.06998	1.69929e-08	4.71613e-05	up	346	-	-	-
CL11889Contig1	9.3182	271.193	29.1036	4.86312	1.53081e-08	4.7206e-05	up	2106	cathepsin C [Litopenaeus vannamei]	Dipeptidyl peptidase 1 OS=Pongo abelii GN=CTSC PE=2 SV=1	cathepsin C
CL11921Contig2	56.0443	996.329	17.7775	4.15198	1.87514e-08	4.73108e-05	up	1503	-	-	-
comp23916_c0_seq1_3	0.707962	121.26	171.28	7.42021	1.8142e-08	4.79528e-05	up	939	-	-	-
CL6143Contig4	3.56713	169.507	47.5192	5.57044	2.20475e-08	5.09913e-05	up	733	-	-	-
CL9772Contig1	26.343	535.737	20.337	4.34603	2.13875e-08	5.16154e-05	up	5647	TEP isoform 1 [Pacifastacus leniusculus]	CD109 antigen OS=Homo sapiens GN=CD109 PE=1 SV=2	-
CL20142Contig1	102.519	821.231	8.01051	3.00189	2.52069e-08	5.59664e-05	up	2912	PREDICTED: R3H domain-containing protein 4-like [Octopus bimaculoides]	R3H domain-containing protein 4 OS=Homo sapiens GN=R3HDM4 PE=1 SV=3	-
CL4518Contig1	737.351	10612.9	14.3932	3.84732	2.78445e-08	5.72431e-05	up	1007	DD5 [Marsupenaeus japonicus]	-	-
comp26464_c0_seq5_8	0	79.5393	Inf	Inf	2.75305e-08	5.87745e-05	up	606	Cuticle protein	Cuticle protein AM1199 OS=Cancer pagurus PE=1 SV=1	-
CL13242Contig1	0	77.2666	Inf	Inf	3.88352e-08	7.69866e-05	up	237	-	-	-
CL1Contig554	0.353981	163.48	461.833	8.85123	6.55853e-08	0.000121348	up	5542	Na+/K+/2Cl- cotransporter isoform 1	Bumetanide-sensitive sodium-(potassium)-chloride cotransporter OS=Manduca sexta PE=2 SV=1	solute carrier family 12 (sodium/potassium/chloride transporter), member 2
CL22687Contig1	0	74.0075	Inf	Inf	6.44515e-08	0.000123362	up	789	-	-	-
CL9083Contig1	1.06194	200.93	189.209	7.56384	7.65658e-08	0.000137095	up	1475	-	-	-
comp29229_c0_seq20_8	89.4897	782.426	8.7432	3.12816	8.84033e-08	0.000153344	up	8420	PREDICTED: muscle M-line assembly protein unc-89-like [Apis florea]	Twitchin OS=Caenorhabditis elegans GN=unc-22 PE=1 SV=3	-
CL19402Contig1	3.27956	214.731	65.4755	6.03288	1.32275e-07	0.000215947	up	1947	CTLDcp2 [Macrobrachium nipponense]	-	-
CL7017Contig2	0	93.2527	Inf	Inf	1.84511e-07	0.000276801	up	2442	serine proteinase 1 [Portunus trituberculatus]	Serine protease 42 OS=Mus musculus GN=Prss42 PE=2 SV=1	-
CL43610Contig1	0	67.4818	Inf	Inf	1.99365e-07	0.000291215	up	237	-	-	-
CL43845Contig1	0.762595	214.494	281.269	8.13581	2.11649e-07	0.000301231	up	859	Cuticle protein	Cuticle protein AM1199 OS=Cancer pagurus PE=1 SV=1	-
comp33257_c0_seq2_7	97.0194	1130.2	11.6492	3.54215	2.6396e-07	0.000366291	up	787	crustacyanin subunit C [Fenneropenaeus merguiensis]	Crustacyanin-C1 subunit OS=Homarus gammarus PE=1 SV=1	-
CL7637Contig1	78.9251	1021.42	12.9417	3.69395	2.86496e-07	0.000387867	up	1919	alkaline phosphatase [Litopenaeus vannamei]	Alkaline phosphatase, tissue-nonspecific isozyme OS=Gallus gallus GN=ALPL PE=2 SV=1	alkaline phosphatase
CL143Contig4	0.353981	75.0215	211.936	7.72749	3.23959e-07	0.000399599	up	2780	PREDICTED: fibrinogen C domain-containing protein 1-like [Anolis carolinensis]	Fibrinogen C domain-containing protein 1-A OS=Xenopus laevis GN=fibcd1-a PE=2 SV=1	-
CL3937Contig1	5.33703	160.184	30.0136	4.90755	3.1354e-07	0.000404736	up	3475	PREDICTED: fibrillin-2-like [Lingula anatina]	-	-
comp33199_c0_seq1_4	0.381297	78.5572	206.026	7.68668	3.67018e-07	0.000433449	up	2388	Chitotriosidase-1	Probable chitinase 3 OS=Drosophila melanogaster GN=Cht3 PE=2 SV=2	chitinase
CL2126Contig2	62.1632	801.597	12.8951	3.68875	4.01489e-07	0.00046428	up	2148	-	-	-
CL6938Contig1	1.17925	87.3829	74.1004	6.21141	5.60144e-07	0.000609646	up	1655	PREDICTED: probable peptidyl-tRNA hydrolase 2-like [Metaseiulus occidentalis]	Probable peptidyl-tRNA hydrolase 2 OS=Caenorhabditis elegans GN=C24G6.8 PE=3 SV=1	-
CL343Contig3	4.60175	143.003	31.0757	4.95771	5.57714e-07	0.00061914	up	405	AF275375_1beta-actin [Metridium senile]	Actin, clone 302 (Fragment) OS=Artemia sp. PE=2 SV=1	actin beta/gamma 1
CL12385Contig2	0.774381	1040.23	1343.31	10.3916	5.94547e-07	0.000634644	up	2612	hypothetical protein DAPPUDRAFT_314800 [Daphnia pulex]	-	-
CL8200Contig1	8.52829	186.695	21.8913	4.45228	6.24925e-07	0.000642365	up	3386	PREDICTED: tax1-binding protein 1 homolog [Athalia rosae]	Tax1-binding protein 1 homolog OS=Xenopus tropicalis GN=tax1bp1 PE=2 SV=1	-
CL20772Contig1	38.7478	639.19	16.4962	4.04406	6.42355e-07	0.000648276	up	3805	Stathmin [Zootermopsis nevadensis]	Stathmin-4 OS=Pongo abelii GN=STMN4 PE=2 SV=1	-
comp33858_c2_seq1_4	0.381297	84.0308	220.381	7.78386	6.1936e-07	0.000648657	up	7380	NFX1-type zinc finger-containing protein 1 [Zootermopsis nevadensis]	NFX1-type zinc finger-containing protein 1 OS=Homo sapiens GN=ZNFX1 PE=1 SV=2	-
comp38314_c0_seq1_3	0.707962	78.3545	110.676	6.7902	6.69588e-07	0.000663693	up	6508	PREDICTED: nuclear pore complex protein Nup205-like [Lingula anatina]	Nuclear pore complex protein Nup205 OS=Homo sapiens GN=NUP205 PE=1 SV=3	nuclear pore complex protein Nup205
comp27794_c0_seq1_8	1.06194	85.3498	80.3713	6.32861	7.55782e-07	0.000699186	up	3677	-	-	-
CL5968Contig1	4.34151	132.159	30.4408	4.92793	8.46529e-07	0.0007703	up	1703	PREDICTED: uncharacterized protein LOC100748694 [Bombus impatiens]	-	-
CL16232Contig1	148.882	2374.77	15.9507	3.99555	8.93195e-07	0.000799655	up	1736	i-type lysozyme-like protein 2 [Penaeus monodon]	-	-
CL13133Contig1	11.8651	220.561	18.5891	4.21638	9.45419e-07	0.000832975	up	1919	AF357226_1CUB-serine protease [Panulirus argus]	Trypsin-1 OS=Astacus astacus PE=1 SV=1	-
CL7275Contig2	0	57.9502	Inf	Inf	1.05944e-06	0.000904712	up	4027	PREDICTED: peroxisome assembly factor 2-like [Lingula anatina]	Peroxisome assembly factor 2 OS=Homo sapiens GN=PEX6 PE=1 SV=2	peroxin-6
CL46219Contig1	0	63.7366	Inf	Inf	1.27271e-06	0.00102383	up	452	-	-	-
CL52501Contig1	3.13807	125.125	39.8731	5.31734	1.22911e-06	0.0010337	up	752	-	-	-
CL1Contig1060	2.33493	98.0681	42.0005	5.39233	1.26692e-06	0.00103416	up	3666	transformer-2 protein [Penaeus monodon]	Transformer-2 protein homolog beta OS=Rattus norvegicus GN=Tra2b PE=1 SV=1	transformer-2 protein
CL51437Contig1	0	98.7391	Inf	Inf	1.30644e-06	0.00103595	up	4102	PREDICTED: NAD kinase-like isoform X11 [Diaphorina citri]	NAD kinase OS=Mus musculus GN=Nadk PE=1 SV=2	NAD+ kinase
comp27793_c0_seq3_7	2.30609	103.231	44.7645	5.48428	1.26658e-06	0.00104931	up	4501	PREDICTED: dynamin-like 120 kDa protein	Dynamin-like 120 kDa protein, mitochondrial OS=Danio rerio GN=opa1 PE=2 SV=1	-
comp26959_c0_seq3_6	0.762595	132.548	173.811	7.44138	1.42413e-06	0.00109791	up	3093	PREDICTED: UPF0462 protein C4orf33 homolog isoform X1 [Alligator sinensis]	UPF0462 protein C4orf33 homolog OS=Mus musculus GN=D3Ertd751e PE=2 SV=1	-
CL17631Contig1	0	206.236	Inf	Inf	1.49914e-06	0.0011399	up	6210	PREDICTED: probable Ras GTPase-activating protein isoform X10 [Cimex lectularius]	Probable Ras GTPase-activating protein OS=Drosophila melanogaster GN=CG42684 PE=1 SV=3	RAS protein activator-like 2
CL10134Contig1	2.64176	142.229	53.8385	5.75057	1.67602e-06	0.00125718	up	1515	-	-	-
CL16950Contig1	412.91	7167.29	17.358	4.11753	1.79775e-06	0.0013305	up	577	|DD5 [Marsupenaeus japonicus]	Endocuticle structural glycoprotein SgAbd-2 OS=Schistocerca gregaria PE=1 SV=1	-
CL33686Contig1	0	53.486	Inf	Inf	2.28376e-06	0.0016463	up	240	myosin heavy chain type b [Marsupenaeus japonicus]	Myosin heavy chain, muscle OS=Drosophila melanogaster GN=Mhc PE=1 SV=4	myosin heavy chain 6/7
CL26859Contig1	0	52.4764	Inf	Inf	2.67107e-06	0.00185329	up	362	-	-	-
CL2137Contig1	21.0215	283.907	13.5056	3.75548	2.95299e-06	0.0020236	up	4979	alpha 2 macroglobulin [Litopenaeus vannamei]	Alpha-2-macroglobulin-like protein 1 OS=Homo sapiens GN=A2ML1 PE=1 SV=3	-
CL47293Contig1	3.18583	104.996	32.9571	5.04252	3.18795e-06	0.00215797	up	564	actin 1 [Rimicaris exoculata]	Actin (Fragment) OS=Procambarus clarkii PE=1 SV=1	-
CL1946Contig3	9.73111	170.574	17.5287	4.13165	3.32899e-06	0.0022263	up	15962	PREDICTED: hemocytin [Tribolium castaneum]	SCO-spondin OS=Gallus gallus GN=SSPO PE=2 SV=1	-
CL24854Contig1	81.4218	789.315	9.69414	3.27711	3.83992e-06	0.00244991	up	1238	clottable protein [Penaeus monodon]	Hemolymph clottable protein OS=Penaeus monodon PE=1 SV=1	-
CL49828Contig1	0	50.5917	Inf	Inf	3.82158e-06	0.00246656	up	233	-	-	-
CL7967Contig1	143.153	2768.28	19.3379	4.27336	4.07736e-06	0.00257184	up	1573	uncharacterized protein Dere_GG20854 [Drosophila erecta]	-	-
CL16065Contig1	8.96683	210.789	23.5076	4.55505	4.12721e-06	0.00257403	up	709	-	-	-
CL15679Contig1	13.9226	209.395	15.04	3.91073	4.22618e-06	0.00260647	up	1569	PREDICTED: uncharacterized protein LOC106683306 isoform X2 [Halyomorpha halys]	-	-
CL22062Contig1	14.1592	213.858	15.1038	3.91684	4.38141e-06	0.00267251	up	699	-	-	-
CL4957Contig2	17.8356	245.031	13.7383	3.78013	4.45485e-06	0.00268778	up	2022	protease inhibitor [Daboia russelii]	-	-
comp34519_c0_seq3_1	27.5319	319.719	11.6127	3.53763	5.11005e-06	0.00301749	up	1701	putative cuticle protein [Lepeophtheirus salmonis]	-	-
CL34670Contig1	90.0691	803.774	8.92397	3.15769	5.64513e-06	0.00329836	up	1049	crustacyanin subunit C [Fenneropenaeus merguiensis]	Crustacyanin-C1 subunit OS=Homarus gammarus PE=1 SV=1	-
CL17703Contig1	2.29957	99.1856	43.1322	5.43069	5.84943e-06	0.00338213	up	1348	-	-	-
CL48180Contig1	6.60627	249.078	37.7033	5.23662	6.31369e-06	0.00353994	up	1293	-	-	-
comp29791_c0_seq1_8	6.34518	78.9949	12.4496	3.63803	6.25526e-06	0.00354297	up	5624	Membrane-associated protein Hem [Zootermopsis nevadensis]	Membrane-associated protein Hem OS=Drosophila melanogaster GN=Hem PE=2 SV=1	NCK-associated protein 1
CL3954Contig2	63.7712	616.623	9.6693	3.27341	6.42191e-06	0.00356461	up	2080	AGAP006441-PB [Anopheles gambiae str. PEST]	GTP cyclohydrolase 1 OS=Drosophila melanogaster GN=Pu PE=2 SV=3	GTP cyclohydrolase I
CL13413Contig1	119.103	1077.26	9.04483	3.17709	6.2299e-06	0.00356498	up	351	-	-	-
CL5539Contig1	1.41592	75.2642	53.1555	5.73215	6.48712e-06	0.00356516	up	2917	-	-	-
CL10091Contig1	1.94184	78.5197	40.4356	5.33756	6.89566e-06	0.00375252	up	3692	hypothetical protein DAPPUDRAFT_222781 [Daphnia pulex]	-	-
CL17710Contig1	10.2654	167.365	16.3037	4.02713	7.18559e-06	0.00376274	up	1340	PREDICTED: uncharacterized protein LOC100879113 [Megachile rotundata]	-	collagen, type I, alpha
CL46697Contig1	9.434	150.225	15.9238	3.99311	7.05917e-06	0.00376763	up	1543	C-type lectin 2 [Marsupenaeus japonicus]	-	-
CL14564Contig1	0	74.8189	Inf	Inf	7.14486e-06	0.00377705	up	1101	-	-	-
CL9083Contig2	5.03452	209.917	41.6955	5.38182	7.57503e-06	0.00389321	up	1609	-	-	-
CL11788Contig1	6.37166	126.369	19.833	4.30983	9.09966e-06	0.0046339	up	1013	-	-	-
CL31177Contig1	0	46.1502	Inf	Inf	9.32066e-06	0.00470329	up	281	-	-	-
comp15011_c0_seq1_4	0	288.144	Inf	Inf	9.69197e-06	0.00484659	up	1557	hypothetical protein YQE_10538	-	-
CL24415Contig1	0	48.1474	Inf	Inf	9.78441e-06	0.00484914	up	238	-	-	-
CL6458Contig2	390.887	3835.05	9.81115	3.29442	9.94221e-06	0.00488374	up	1263	cuticle protein 1 [Cherax quadricarinatus]	Cuticle protein CP1158 OS=Cancer pagurus PE=1 SV=1	-
comp25954_c0_seq1_8	0.353981	56.3901	159.303	7.31563	1.00689e-05	0.00490261	up	1259	-	-	-
CL9360Contig1	0	76.45	Inf	Inf	1.03285e-05	0.00498526	up	4483	-	Carbohydrate sulfotransferase 12 OS=Mus musculus GN=Chst12 PE=2 SV=2	carbohydrate 4-sulfotransferase 8
CL24616Contig1	30.1442	429.664	14.2536	3.83326	1.05253e-05	0.00503644	up	340	-	-	-
CL37617Contig1	7.55465	241.852	32.0136	5.00061	1.13393e-05	0.005334	up	426	-	-	-
CL17629Contig1	18.1703	226.064	12.4414	3.63708	1.14387e-05	0.00533552	up	1849	-	-	-
comp28896_c0_seq2_1	0	68.7228	Inf	Inf	1.16411e-05	0.0053402	up	1542	-	-	-
CL16017Contig1	17.9681	504.199	28.0608	4.81048	1.15614e-05	0.00534784	up	1396	C-type lectin 4 [Fenneropenaeus chinensis]	-	-
CL4000Contig1	19.7475	450.343	22.805	4.51128	1.12856e-05	0.00535409	up	2748	PREDICTED: tenascin-like	Tenascin OS=Gallus gallus GN=TNC PE=1 SV=2	tenascin
CL1Contig1085	46.4181	424.871	9.15313	3.19426	1.22546e-05	0.00557555	up	2114	-	-	-
CL42Contig8	0	60.3687	Inf	Inf	1.26911e-05	0.00563557	up	2180	PREDICTED: derlin-2 [Athalia rosae]	Derlin-2 OS=Pongo abelii GN=DERL2 PE=2 SV=1	Derlin-2/3
comp33218_c0_seq2_5	112.729	5732.65	50.8536	5.66828	1.30506e-05	0.0057492	up	1631	DD5 [Marsupenaeus japonicus]	Endocuticle structural glycoprotein SgAbd-2 OS=Schistocerca gregaria PE=1 SV=1	-
CL13675Contig1	7.46858	126.644	16.9569	4.0838	1.3218e-05	0.00577711	up	311	-	-	-
CL4612Contig2	1.17925	63.356	53.7257	5.74754	1.47905e-05	0.0061267	up	945	-	-	-
CL1Contig1290	88.2436	1121.72	12.7117	3.66808	1.44022e-05	0.00614942	up	3877	hypothetical protein DAPPUDRAFT_194440 [Daphnia pulex]	Protein msta, isoform B OS=Drosophila melanogaster GN=msta PE=3 SV=2	-
CL1404Contig2	20.6793	239.616	11.5873	3.53447	1.41943e-05	0.00615532	up	3316	hypothetical protein RR46_09293 [Papilio xuthus]	-	-
CL1187Contig2	0.353981	104.403	294.938	8.20427	1.4718e-05	0.00618903	up	8313	putative histone-lysine N-methyltransferase [Zootermopsis nevadensis]	Histone-lysine N-methyltransferase SETD2 OS=Mus musculus GN=Setd2 PE=1 SV=1	histone-lysine N-methyltransferase SETD2
CL46240Contig1	0	138.994	Inf	Inf	1.47001e-05	0.00622869	up	1833	hypothetical protein [Scylla paramamosain]	-	-
CL33954Contig1	0	452.532	Inf	Inf	1.57587e-05	0.0064794	up	785	-	-	-
CL22462Contig1	4.95686	102.395	20.6571	4.36857	1.67132e-05	0.00682133	up	1428	-	-	-
comp31012_c2_seq1_1	1.90649	72.5082	38.0324	5.24916	1.73987e-05	0.00704925	up	858	-	-	-
CL4518Contig2	357.396	6637.05	18.5705	4.21494	1.81892e-05	0.00726352	up	1244	DD5 [Marsupenaeus japonicus]	Pupal cuticle protein 27 OS=Manduca sexta GN=PCP27 PE=1 SV=1	-
comp29767_c0_seq1_4	1.14389	62.1713	54.3507	5.76423	1.87998e-05	0.00745371	up	1490	-	-	-
comp24856_c0_seq1_8	1.2332	54.2196	43.9666	5.45834	1.97755e-05	0.00778497	up	1160	-	-	-
CL2264Contig1	7.69928	125.818	16.3415	4.03047	2.03066e-05	0.00788222	up	2524	hypothetical protein DAPPUDRAFT_303441 [Daphnia pulex]	Protein takeout OS=Drosophila melanogaster GN=to PE=2 SV=1	-
CL1Contig153	0	42.532	Inf	Inf	2.01679e-05	0.00788351	up	2227	Sorting nexin-27 [Zootermopsis nevadensis]	Sorting nexin-27 OS=Mus musculus GN=Snx27 PE=1 SV=2	-
CL6248Contig1	0	91.2648	Inf	Inf	2.17905e-05	0.00828441	up	361	-	-	-
CL10129Contig1	40.4358	374.301	9.25668	3.2105	2.29433e-05	0.00866334	up	4059	Cuticlin-1	Cuticlin-1 OS=Caenorhabditis elegans GN=cut-1 PE=2 SV=2	-
CL21464Contig1	23.9976	244.201	10.1761	3.34711	2.32386e-05	0.00871556	up	887	-	-	-
CL1Contig1070	0.707962	74.0721	104.627	6.70911	2.46301e-05	0.00917546	up	2429	PREDICTED: isobutyryl-CoA dehydrogenase	Isobutyryl-CoA dehydrogenase, mitochondrial OS=Mus musculus GN=Acad8 PE=1 SV=2	isobutyryl-CoA dehydrogenase
CL7668Contig1	83.2972	657.443	7.89273	2.98052	2.54003e-05	0.00927562	up	1563	-	-	-
comp26406_c0_seq2_1	0.381297	52.0742	136.571	7.09351	2.52068e-05	0.00932769	up	515	Cuticle protein	Cuticle protein AM1199 OS=Cancer pagurus PE=1 SV=1	-
CL1Contig46	0	62.658	Inf	Inf	2.53799e-05	0.00932954	up	1177	-	-	-
CL19829Contig1	34.1268	399.595	11.7091	3.54956	2.57627e-05	0.00934647	up	651	-	-	-
CL7713Contig1	35.3657	306.295	8.66079	3.1145	2.62638e-05	0.00946638	up	5988	Down syndrome cell adhension molecule [Eriocheir sinensis]	-	-
CL15843Contig1	23.3328	244.786	10.4911	3.39109	2.69745e-05	0.00965984	up	2395	Outer dense fiber protein 3 [Zootermopsis nevadensis]	Outer dense fiber protein 3 OS=Xenopus laevis GN=odf3 PE=2 SV=1	-
CL48297Contig1	2.3449	49.0994	20.9388	4.38811	2.776e-05	0.00981448	up	996	-	-	-
CL16240Contig1	17.607	198.935	11.2987	3.49808	2.794e-05	0.00981562	up	1794	clip domain serine proteinase 1 [Portunus trituberculatus]	-	-
comp22782_c0_seq1_4	0	63.1711	Inf	Inf	2.76783e-05	0.00984834	up	1466	-	-	-
CL493Contig2	1.53323	63.8533	41.6462	5.38011	2.91935e-05	0.0101915	up	1443	PREDICTED: G patch domain-containing protein 11 [Halyomorpha halys]	G patch domain-containing protein 11 OS=Bos taurus GN=GPATCH11 PE=2 SV=2	-
CL11508Contig1	36.7605	334.337	9.09501	3.18507	2.98502e-05	0.0103556	up	1406	-	-	-
CL24865Contig1	4.60175	97.9943	21.295	4.41244	3.03464e-05	0.0104624	up	1657	-	-	-
comp25924_c0_seq1_8	2.03452	128.431	63.1259	5.98016	3.2156e-05	0.0110178	up	2140	-	-	-
comp27225_c0_seq6_6	12.7979	187.462	14.6478	3.87262	3.32482e-05	0.0110509	up	2322	-	-	-
CL16441Contig1	5.08857	743.393	146.091	7.19072	3.31334e-05	0.0110791	up	499	-	-	-
comp21139_c0_seq1_6	0	71.0299	Inf	Inf	3.29866e-05	0.0110969	up	544	Cuticle protein	Cuticle protein AM1199 OS=Cancer pagurus PE=1 SV=1	-
comp33131_c0_seq1_4	0	40.4316	Inf	Inf	3.25913e-05	0.0110984	up	2902	-	-	-
CL13371Contig1	0	40.0054	Inf	Inf	3.29859e-05	0.0111643	up	421	-	-	-
comp25897_c0_seq1_3	0.353981	51.2333	144.735	7.17727	3.42659e-05	0.0111882	up	2122	-	-	-
CL12210Contig1	62.8303	507.823	8.08244	3.01479	3.41242e-05	0.0112079	up	2683	PREDICTED: uncharacterized protein LOC106664622 [Cimex lectularius]	-	-
CL29999Contig1	0	39.8723	Inf	Inf	3.59123e-05	0.0116572	up	476	-	-	-
CL12415Contig1	35.6398	432.398	12.1324	3.6008	3.62945e-05	0.0117128	up	4742	alpha2 macroglobulin isoform 2 [Fenneropenaeus chinensis]	Alpha-2-macroglobulin OS=Pongo abelii GN=A2M PE=2 SV=1	-
CL1944Contig2	16.6371	187.686	11.2811	3.49584	3.68394e-05	0.011752	up	1706	serine proteinase inhibitor 6 [Penaeus monodon]	Leukocyte elastase inhibitor OS=Xenopus laevis GN=serpinb1 PE=2 SV=1	serpin B
comp31400_c0_seq1_4	3.53981	85.0546	24.028	4.58664	3.7242e-05	0.0118125	up	1506	PREDICTED: putative L-aspartate dehydrogenase [Aplysia californica]	Putative L-aspartate dehydrogenase OS=Xenopus tropicalis GN=aspdh PE=2 SV=1	-
CL36587Contig1	0	68.1789	Inf	Inf	3.80079e-05	0.011987	up	496	-	-	-
CL37163Contig1	0	74.6808	Inf	Inf	4.07969e-05	0.0127938	up	823	secretory leukocyte proteinase inhibitor [Litopenaeus vannamei]	-	-
CL8607Contig1	0	38.6206	Inf	Inf	4.13334e-05	0.0128173	up	1148	-	-	-
CL3591Contig1	56.6916	455.732	8.03879	3.00698	4.37075e-05	0.0134782	up	5653	hypothetical protein DAPPUDRAFT_194717 [Daphnia pulex]	-	-
CL1Contig785	0	38.3769	Inf	Inf	4.63138e-05	0.0138959	up	2029	hemocyanin subunit L1	Hemocyanin C chain OS=Panulirus interruptus PE=1 SV=1	-
CL14351Contig1	0	38.0777	Inf	Inf	4.61311e-05	0.0139163	up	606	-	-	-
CL161Contig5	47.983	483.766	10.082	3.33371	4.72485e-05	0.0139501	up	2983	sodium-dependent phosphate transporter [Daphnia pulex]	Sodium-dependent phosphate transport protein 2B OS=Rattus norvegicus GN=Slc34a2 PE=2 SV=1	-
CL31225Contig1	0	121.95	Inf	Inf	4.57686e-05	0.0139587	up	626	hypothetical protein [Plasmodium knowlesi strain H]	-	-
CL6639Contig1	9.20351	186.776	20.294	4.34298	4.60594e-05	0.0139706	up	3112	PREDICTED: sodium- and chloride-dependent glycine transporter 1-like [Limulus polyphemus]	Sodium- and chloride-dependent glycine transporter 2 OS=Homo sapiens GN=SLC6A5 PE=1 SV=3	-
CL5168Contig2	265.91	10428.1	39.2168	5.2934	4.70981e-05	0.0139801	up	1650	DD5 [Marsupenaeus japonicus]	-	-
CL20616Contig1	91.0669	681.06	7.47868	2.90278	4.68783e-05	0.0139896	up	418	-	-	-
CL117Contig6	14.9372	177.948	11.9131	3.57448	4.57457e-05	0.0140288	up	3810	C-type lectin 3	-	-
CL13146Contig2	0	38.604	Inf	Inf	4.84109e-05	0.0142177	up	3878	AMP-activated protein kinase subunit gamma [Litopenaeus vannamei]	5'-AMP-activated protein kinase subunit gamma-2 OS=Mus musculus GN=Prkag2 PE=1 SV=2	5'-AMP-activated protein kinase, regulatory gamma subunit
CL13425Contig1	20.8823	209.879	10.0506	3.32921	4.90479e-05	0.014329	up	321	myosin heavy chain type b [Marsupenaeus japonicus]	Myosin heavy chain, muscle OS=Drosophila melanogaster GN=Mhc PE=1 SV=4	myosin heavy chain 6/7
CL5142Contig1	11.1626	137.74	12.3395	3.62521	5.02261e-05	0.0145963	up	6570	PREDICTED: solute carrier organic anion transporter family member 3A1 [Diachasma alloeum]	Solute carrier organic anion transporter family member 3A1 OS=Rattus norvegicus GN=Slco3a1 PE=2 SV=1	-
CL19042Contig1	890.593	5724.01	6.42719	2.68419	5.37895e-05	0.0154699	up	2850	hypothetical protein DAPPUDRAFT_194717 [Daphnia pulex]	Sushi, nidogen and EGF-like domain-containing protein 1 OS=Rattus norvegicus GN=Sned1 PE=2 SV=2	-
CL5629Contig1	95.1107	683.667	7.18812	2.84561	5.58694e-05	0.0159853	up	2154	serine protease [Scylla paramamosain]	Serine protease persephone OS=Drosophila melanogaster GN=psh PE=1 SV=1	-
CL5021Contig1	70.393	528.761	7.51156	2.90911	5.66756e-05	0.0161328	up	1634	peritrophin [Palaemon carinicauda]	Chondroitin proteoglycan-2 OS=Caenorhabditis elegans GN=cpg-2 PE=1 SV=3	-
CL10619Contig1	1.41592	58.7266	41.4758	5.3742	5.70517e-05	0.016157	up	2354	-	-	-
CL2623Contig1	4.24777	86.5363	20.3722	4.34853	5.82398e-05	0.0164097	up	3138	PREDICTED: G-protein coupled receptor Mth2-like [Acyrthosiphon pisum]	Probable G-protein coupled receptor Mth-like 2 OS=Drosophila melanogaster GN=mthl2 PE=2 SV=3	-
CL10899Contig1	26.8378	244.843	9.12305	3.18952	5.87874e-05	0.0164804	up	2127	hypothetical protein DAPPUDRAFT_56817 [Daphnia pulex]	Kynurenine 3-monooxygenase OS=Anopheles gambiae GN=kh PE=3 SV=2	kynurenine 3-monooxygenase
CL40290Contig1	0	41.2838	Inf	Inf	6.14062e-05	0.0170424	up	298	-	-	-
CL2089Contig2	1.76991	73.6271	41.5995	5.37849	6.63401e-05	0.0175349	up	2002	PREDICTED: protein FAM107B-like [Limulus polyphemus]	Protein FAM107B OS=Mus musculus GN=Fam107b PE=2 SV=2	-
CL15919Contig1	192.355	1270.52	6.6051	2.72358	6.61467e-05	0.0175675	up	1170	PREDICTED: uncharacterized protein LOC105830754 isoform X2 [Monomorium pharaonis]	-	-
CL6856Contig1	14.8672	166.454	11.196	3.48492	6.3761e-05	0.0176079	up	1569	-	-	-
CL142Contig2	223.714	1433.56	6.40801	2.67988	6.60003e-05	0.0176129	up	4213	myosin heavy chain type 2 [Penaeus monodon]	Myosin heavy chain, muscle OS=Drosophila melanogaster GN=Mhc PE=1 SV=4	myosin heavy chain 6/7
CL24062Contig1	0	36.5712	Inf	Inf	6.55558e-05	0.0176641	up	849	-	-	-
CL698Contig2	0	36.7265	Inf	Inf	6.73599e-05	0.0177201	up	3148	PREDICTED: condensin complex subunit 1-like	Condensin complex subunit 1 OS=Homo sapiens GN=NCAPD2 PE=1 SV=3	condensin complex subunit 1
CL5042Contig1	9.39902	262.51	27.9295	4.80372	6.52571e-05	0.017756	up	2912	hypothetical protein L798_13136 [Zootermopsis nevadensis]	Larval cuticle protein LCP-17 OS=Bombyx mori GN=LCP17 PE=2 SV=1	-
CL5195Contig1	0	37.3369	Inf	Inf	6.46463e-05	0.017764	up	2573	-	-	-
CL2984Contig1	71.1128	527.45	7.41709	2.89085	6.51693e-05	0.0178195	up	2365	-	-	-
CL7609Contig1	24.7461	227.391	9.18894	3.1999	6.86085e-05	0.0179635	up	7194	-	-	-
CL22050Contig1	7.78758	114.281	14.6748	3.87527	6.93987e-05	0.018085	up	959	-	-	-
CL1161Contig2	0	51.4887	Inf	Inf	7.37411e-05	0.0190379	up	3487	hypothetical protein DAPPUDRAFT_215063 [Daphnia pulex]	Sodium/glucose cotransporter 4 OS=Danio rerio GN=slc5a9 PE=2 SV=1	-
comp36276_c0_seq1_1	0.707962	48.238	68.1364	6.09035	7.66929e-05	0.0197083	up	2069	serine proteinase inhibitor 6 [Penaeus monodon]	Leukocyte elastase inhibitor OS=Equus caballus GN=SERPINB1 PE=1 SV=3	-
comp33300_c0_seq2_4	0	121.661	Inf	Inf	7.948e-05	0.0203304	up	7137	PREDICTED: phosphofurin acidic cluster sorting protein 2 isoform X4 [Athalia rosae]	Phosphofurin acidic cluster sorting protein 1 OS=Rattus norvegicus GN=Pacs1 PE=2 SV=1	-
CL1446Contig1	0	35.8985	Inf	Inf	8.09386e-05	0.0206085	up	4653	PREDICTED: low-density lipoprotein receptor-related protein 1-like isoform X1 [Callorhinchus milii]	Vitellogenin receptor OS=Solenopsis invicta GN=VgR PE=2 SV=1	low density lipoprotein-related protein 2
CL161Contig1	751.663	4531.71	6.02891	2.5919	8.25207e-05	0.0209154	up	808	-	-	-
CL10340Contig1	22.5702	224.47	9.94541	3.31403	8.3223e-05	0.0209976	up	1566	PREDICTED: uncharacterized protein LOC105564316 isoform X4 [Vollenhovia emeryi]	Cuticle protein 6 OS=Blaberus craniifer PE=1 SV=1	-
CL1Contig269	356.76	2211.7	6.19941	2.63213	8.40139e-05	0.0211012	up	3643	chitin deacetylase 1 [Penaeus monodon]	-	-
CL36634Contig1	0	61.4922	Inf	Inf	8.49742e-05	0.0211509	up	725	-	-	-
CL18024Contig1	1.76991	60.7847	34.3435	5.10197	8.46351e-05	0.0211615	up	675	-	-	-
CL6153Contig1	11152.7	92009.6	8.24997	3.04439	8.5479e-05	0.0211816	up	1301	Cuticle protein 6 [Blaberus craniifer]	Cuticle protein 6 OS=Blaberus craniifer PE=1 SV=1	-
CL21Contig11	0.762595	66.1301	86.7173	6.43825	8.6625e-05	0.0212756	up	3229	PREDICTED: dolichyl pyrophosphate Man9GlcNAc2 alpha-1	Dolichyl pyrophosphate Man9GlcNAc2 alpha-1,3-glucosyltransferase OS=Homo sapiens GN=ALG6 PE=1 SV=1	alpha-1,3-glucosyltransferase
CL3572Contig2	0	41.1786	Inf	Inf	9.02976e-05	0.021792	up	4229	Phosphoglucomutase-2	Phosphoglucomutase-2 OS=Homo sapiens GN=PGM2 PE=1 SV=4	phosphoglucomutase / phosphopentomutase
comp30520_c4_seq10_4	0.735278	84.0717	114.34	6.83719	8.99191e-05	0.0217954	up	4201	Serine/threonine-protein kinase PRP4-like protein	Serine/threonine-protein kinase PRP4 homolog OS=Bos taurus GN=PRPF4B PE=2 SV=1	-
CL5946Contig1	129.688	852.539	6.57378	2.71672	9.08557e-05	0.0218317	up	1958	PREDICTED: fumarylacetoacetase-like [Lingula anatina]	Fumarylacetoacetase OS=Bos taurus GN=FAH PE=2 SV=1	fumarylacetoacetase
CL5042Contig2	14.1802	1463.69	103.22	6.68959	8.99079e-05	0.0218882	up	2706	hypothetical protein L798_13136 [Zootermopsis nevadensis]	Endocuticle structural glycoprotein SgAbd-2 OS=Schistocerca gregaria PE=1 SV=1	-
CL5588Contig1	0	35.0633	Inf	Inf	9.25305e-05	0.0220433	up	2950	hypothetical protein CAPTEDRAFT_132783 [Capitella teleta]	Thymidylate kinase OS=Homo sapiens GN=DTYMK PE=1 SV=4	dTMP kinase
CL14487Contig1	143.336	942.995	6.57891	2.71785	9.23603e-05	0.0220976	up	2293	-	-	-
CL10245Contig1	2.12389	63.4555	29.8771	4.90097	9.3438e-05	0.0221644	up	2679	PREDICTED: LOW QUALITY PROTEIN: flocculation protein FLO11 [Diaphorina citri]	-	-
CL3933Contig2	1.17925	70.9672	60.18	5.91121	9.8694e-05	0.0228259	up	811	-	-	-
CL228Contig6	302.235	12301.8	40.7028	5.34706	9.71273e-05	0.0228442	up	4184	-	-	-
CL36674Contig1	0	57.0445	Inf	Inf	9.84645e-05	0.0228681	up	231	-	-	-
comp28178_c0_seq1_5	4.27509	81.5816	19.083	4.25422	9.8071e-05	0.0228724	up	3963	PREDICTED: importin-4-like isoform X3 [Megachile rotundata]	Importin-4 OS=Mus musculus GN=Ipo4 PE=1 SV=1	-
comp38023_c1_seq11_1	102.556	718.23	7.00332	2.80804	9.789e-05	0.0229265	up	3226	hypothetical protein KGM_05776 [Danaus plexippus]	-	-
CL82Contig1	3.27956	75.4573	23.0083	4.52408	0.000100156	0.0229727	up	11487	PREDICTED:reelin-like [Limulus polyphemus]	Reelin OS=Homo sapiens GN=RELN PE=1 SV=3	reelin
CL2339Contig1	16.4433	166.579	10.1305	3.34064	9.97763e-05	0.0229804	up	3616	uncharacterized protein Dyak_GE10185	-	-
CL23770Contig1	1.76991	68.2974	38.5882	5.27009	0.000101596	0.0231119	up	403	-	-	-
CL9297Contig2	2.54429	65.4938	25.7415	4.68602	0.000103628	0.0233824	up	4098	PREDICTED: uncharacterized protein LOC106152416 [Lingula anatina]	Ubiquitin-conjugating enzyme E2 28 OS=Arabidopsis thaliana GN=UBC28 PE=2 SV=1	ubiquitin-conjugating enzyme E2 D/E
CL7778Contig1	54.8671	402.587	7.3375	2.87529	0.000104565	0.0234035	up	1929	PREDICTED: uncharacterized protein LOC105690206 [Athalia rosae]	Neuroblastoma suppressor of tumorigenicity 1 OS=Danio rerio GN=nbl1 PE=2 SV=1	neuroblastoma suppressor of tumorigenicity 1
CL31308Contig1	0	39.4079	Inf	Inf	0.000105253	0.023463	up	447	-	-	-
CL29643Contig1	0	71.4078	Inf	Inf	0.000104502	0.0234843	up	444	PREDICTED: uncharacterized protein LOC106458143 [Limulus polyphemus]	-	-
comp28025_c0_seq3_8	2.28778	62.7294	27.4193	4.77712	0.000107275	0.0237231	up	1197	-	-	-
CL32427Contig1	14.8672	154.26	10.3758	3.37515	0.000108205	0.0238338	up	471	-	-	-
CL18796Contig1	6.91311	100.92	14.5983	3.86773	0.000109227	0.0239638	up	1188	Heat shock protein 67B2	Thiosulfate sulfurtransferase/rhodanese-like domain-containing protein 3 OS=Mus musculus GN=Tstd3 PE=2 SV=1	-
CL1Contig358	22.2987	201.473	9.03516	3.17555	0.000111417	0.0243482	up	1357	hypothetical protein DAPPUDRAFT_299789 [Daphnia pulex]	3-hydroxyacyl-CoA dehydrogenase type-2 OS=Drosophila melanogaster GN=scu PE=1 SV=1	3-hydroxyacyl-CoA dehydrogenase / 3-hydroxy-2-methylbutyryl-CoA dehydrogenase
CL18097Contig1	2.83185	68.4781	24.1814	4.59583	0.000113582	0.0247239	up	522	-	-	-
comp28094_c0_seq1_7	0	34.1493	Inf	Inf	0.000116082	0.0251693	up	1671	-	-	-
CL24152Contig1	3.53981	109.403	30.9064	4.94983	0.000119676	0.025258	up	299	-	-	-
CL3488Contig1	43.981	326.891	7.43254	2.89386	0.000119449	0.0253064	up	2930	hypothetical protein BRAFLDRAFT_66325 [Branchiostoma floridae]	Metalloreductase STEAP3 OS=Rattus norvegicus GN=Steap3 PE=2 SV=1	metalloreductase STEAP3
CL4957Contig1	0.707962	45.6705	64.5098	6.01145	0.00011914	0.0253375	up	2178	PREDICTED: kunitz-type protease inhibitor 2 isoform X2 [Bubalus bubalis]	Tissue factor pathway inhibitor OS=Macaca mulatta GN=TFPI PE=2 SV=1	-
CL3009Contig2	102.488	677.757	6.61303	2.72531	0.000122807	0.0256264	up	1415	-	-	-
CL9249Contig1	101.189	666.871	6.59033	2.72035	0.00012191	0.025632	up	586	-	-	-
comp25614_c0_seq1_6	93.1349	596.378	6.40338	2.67883	0.000122585	0.0256767	up	2071	-	-	-
CL19905Contig1	2.83185	71.9462	25.4061	4.6671	0.000126922	0.0258061	up	569	-	-	-
CL26444Contig1	379.545	2246.18	5.91809	2.56513	0.000126778	0.0258715	up	301	-	-	-
CL29071Contig1	0	290.85	Inf	Inf	0.000125902	0.0258831	up	893	-	-	-
CL19676Contig1	222.383	1595.81	7.17596	2.84317	0.000125507	0.0258979	up	2269	-	-	-
CL12767Contig1	78.7088	524.245	6.66057	2.73564	0.000125268	0.0259451	up	1948	heat shock protein 27	Alpha-crystallin A chain (Fragment) OS=Eudromia elegans GN=CRYAA PE=2 SV=1	crystallin, alpha B
CL5598Contig1	604.962	3450.18	5.70313	2.51176	0.000125212	0.0260305	up	5800	hemolymph clottable protein [Litopenaeus vannamei]	Hemolymph clottable protein OS=Penaeus monodon PE=1 SV=1	-
CL5972Contig1	79.1434	691.152	8.73291	3.12646	0.000130875	0.0264162	up	2360	-	-	-
CL6177Contig3	1.14389	60.0977	52.5379	5.71529	0.000130416	0.0264196	up	947	-	-	-
CL19208Contig1	0	33.7479	Inf	Inf	0.000134302	0.0269123	up	620	-	-	-
CL17987Contig1	8.72699	106.811	12.2392	3.61344	0.000136451	0.0272446	up	1544	-	-	-
CL132Contig2	13.1792	139.649	10.5961	3.40547	0.000140539	0.0279602	up	13202	PREDICTED: sushi	Fibropellin-1 OS=Strongylocentrotus purpuratus GN=EGF1 PE=1 SV=2	-
CL140Contig9	2.20209	150.627	68.4019	6.09596	0.000143157	0.0282783	up	3626	hypothetical protein BRAFLDRAFT_113552 [Branchiostoma floridae]	Phosphomannomutase OS=Triticum aestivum PE=2 SV=1	phosphomannomutase
CL7088Contig1	23.1416	225.874	9.76053	3.28696	0.000144529	0.0284481	up	3285	heat shock protein 21 [Macrobrachium rosenbergii]	Heat shock protein 22 OS=Drosophila melanogaster GN=Hsp22 PE=1 SV=4	crystallin, alpha B
CL9053Contig1	45.4527	329.886	7.25778	2.85953	0.000145072	0.0284541	up	2576	Serine--pyruvate aminotransferase	Serine--pyruvate aminotransferase, mitochondrial OS=Felis catus GN=AGXT PE=2 SV=1	alanine-glyoxylate transaminase / serine-glyoxylate transaminase / serine-pyruvate transaminase
comp30600_c0_seq6_4	0	50.4077	Inf	Inf	0.000146033	0.0285417	up	2996	-	-	-
comp27541_c0_seq2_8	1.52519	52.9476	34.7154	5.1175	0.000146858	0.0286022	up	2290	-	-	-
CL12305Contig1	46.8054	335.582	7.16972	2.84192	0.000149491	0.0289123	up	612	myosin heavy chain	Myosin heavy chain, muscle OS=Drosophila melanogaster GN=Mhc PE=1 SV=4	myosin heavy chain 6/7
CL16738Contig1	416.594	2408.13	5.78051	2.5312	0.000149347	0.0289854	up	2288	gastrolith protein [Cherax quadricarinatus]	-	-
CL15017Contig1	4.60175	99.5585	21.6349	4.43529	0.000151228	0.0291466	up	482	-	-	-
CL4776Contig2	28.3185	433.127	15.2949	3.93498	0.000153569	0.0294953	up	896	-	-	-
CL1046Contig1	8.27815	105.743	12.7737	3.67511	0.000154244	0.0295229	up	783	-	-	-
comp17818_c1_seq1_6	0	63.1318	Inf	Inf	0.00015663	0.0297743	up	1783	-	-	-
CL10894Contig1	0	42.1662	Inf	Inf	0.000157791	0.0297908	up	1238	-	-	-
CL22792Contig2	38.0206	283.943	7.46814	2.90075	0.000157776	0.0298897	up	1041	C-type lectin-like domain-containing protein PtLP [Portunus trituberculatus]	-	-
CL36657Contig1	166.609	1012.83	6.07905	2.60385	0.00015888	0.0298948	up	646	-	-	-
CL11619Contig1	42.1619	715.419	16.9684	4.08478	0.000161456	0.0302768	up	948	C-type lectin [Portunus trituberculatus]	-	-
CL7388Contig2	2.83185	65.5118	23.1339	4.53194	0.000166486	0.031115	up	3083	prophenoloxidase activating enzyme III [Callinectes sapidus]	Serine protease easter OS=Drosophila melanogaster GN=ea PE=1 SV=3	-
CL21417Contig1	0	57.3737	Inf	Inf	0.000171363	0.0317061	up	283	-	-	-
CL25501Contig1	3.05038	65.1419	21.3554	4.41653	0.000170935	0.0317328	up	638	-	-	-
CL7426Contig1	1.56055	109.619	70.2439	6.1343	0.000175077	0.0322857	up	679	-	-	-
CL62Contig7	0	32.3553	Inf	Inf	0.000175782	0.0323085	up	1997	-	-	-
CL31028Contig1	16.2029	152.12	9.38849	3.23089	0.00017666	0.0323625	up	4679	PREDICTED: band 4.1-like protein 5 isoform X3 [Acyrthosiphon pisum]	Band 4.1-like protein 5 OS=Bos taurus GN=EPB41L5 PE=2 SV=1	-
CL18933Contig1	11.3274	145.98	12.8873	3.68788	0.000179181	0.0327164	up	540	-	-	-
CL9468Contig1	86.8438	548.025	6.31047	2.65775	0.000185933	0.0337274	up	1975	chitin deacetylase 1 precursor [Cherax quadricarinatus]	-	-
CL43791Contig1	0	32.3198	Inf	Inf	0.000186738	0.0337632	up	269	-	-	-
CL44483Contig1	0	70.9194	Inf	Inf	0.000190545	0.034118	up	584	-	-	-
CL13092Contig1	270.769	1527.29	5.64055	2.49584	0.000193401	0.0345181	up	1555	PREDICTED: muscle-specific protein 20 [Diaphorina citri]	Muscle-specific protein 20 OS=Drosophila melanogaster GN=Mp20 PE=2 SV=2	-
CL3678Contig1	119.092	718.686	6.03471	2.59328	0.000194972	0.0346869	up	2618	cuticular protein analogous to peritrophins 3-A1 precursor [Acyrthosiphon pisum]	-	-
CL10922Contig1	20.4262	491.69	24.0716	4.58926	0.000207257	0.0360634	up	4427	PREDICTED: UDP-N-acetylhexosamine pyrophosphorylase-like isoform X3 [Limulus polyphemus]	UDP-N-acetylhexosamine pyrophosphorylase OS=Mus musculus GN=Uap1 PE=1 SV=1	UDP-N-acetylglucosamine/UDP-N-acetylgalactosamine diphosphorylase
CL3673Contig1	0	111.554	Inf	Inf	0.000206868	0.0361088	up	2708	PREDICTED: sepiapterin reductase [Latimeria chalumnae]	Sepiapterin reductase OS=Bos taurus GN=SPR PE=2 SV=1	sepiapterin reductase
CL97Contig1	34.823	259.136	7.44152	2.8956	0.00020649	0.0361565	up	14749	hypothetical protein DAPPUDRAFT_329979 [Daphnia pulex]	Neuroblast differentiation-associated protein AHNAK OS=Homo sapiens GN=AHNAK PE=1 SV=2	-
CL426Contig2	7.78758	100.209	12.8677	3.68569	0.000206422	0.036259	up	3494	-	-	-
CL7654Contig1	15.7235	147.471	9.37902	3.22944	0.000206157	0.0363275	up	3230	PREDICTED: beta-hexosaminidase subunit alpha-like [Limulus polyphemus]	Beta-hexosaminidase subunit beta OS=Felis catus GN=HEXB PE=2 SV=2	hexosaminidase
CL6130Contig1	6.5827	89.2934	13.5649	3.7618	0.000210281	0.0363615	up	1599	uncharacterized protein Dana_GF24460 [Drosophila ananassae]	-	-
CL6241Contig1	152.372	1292.79	8.48445	3.08482	0.000209731	0.0363797	up	1411	penaeidin-3b [Litopenaeus vannamei]	Penaeidin-3b OS=Litopenaeus vannamei PE=1 SV=1	-
comp32108_c0_seq11_4	1.06194	46.7458	44.0191	5.46006	0.000205933	0.0364035	up	3544	hypothetical protein DAPPUDRAFT_215063 [Daphnia pulex]	Sodium/glucose cotransporter 4 OS=Mus musculus GN=Slc5a9 PE=2 SV=3	-
CL9702Contig2	50.6157	482.519	9.53299	3.25293	0.000205677	0.0364744	up	621	myosin heavy chain	Myosin heavy chain, muscle OS=Drosophila melanogaster GN=Mhc PE=1 SV=4	myosin heavy chain 6/7
CL2128Contig3	10.295	138.889	13.4909	3.75391	0.000229412	0.0395465	up	2263	hypothetical protein DAPPUDRAFT_231053 [Daphnia pulex]	Carbonyl reductase [NADPH] 3 OS=Mus musculus GN=Cbr3 PE=2 SV=1	carbonyl reductase 1
CL28491Contig1	13.2966	179.974	13.5354	3.75866	0.000236437	0.0405059	up	269	myosin heavy chain	Myosin-4 OS=Mus musculus GN=Myh4 PE=1 SV=1	myosin heavy chain 6/7
CL10286Contig1	0	56.118	Inf	Inf	0.000245348	0.0417747	up	4130	Cyclic AMP-dependent transcription factor ATF-6 beta [Zootermopsis nevadensis]	Cyclic AMP-dependent transcription factor ATF-6 alpha OS=Homo sapiens GN=ATF6 PE=1 SV=3	cyclic AMP-dependent transcription factor ATF-6 alpha
comp32757_c0_seq2_4	21.5455	292.915	13.5952	3.76502	0.000247564	0.0418949	up	8121	Cytoplasmic FMR1-interacting protein [Zootermopsis nevadensis]	Cytoplasmic FMR1-interacting protein OS=Drosophila melanogaster GN=Sra-1 PE=1 SV=1	cytoplasmic FMR1 interacting protein
CL6640Contig1	4.95573	78.2263	15.785	3.98048	0.000246866	0.0419045	up	2364	-	-	-
CL613Contig2	14.5796	138.972	9.53193	3.25277	0.000249605	0.042112	up	2588	PREDICTED: uncharacterized protein LOC660130 isoform X1 [Tribolium castaneum]	-	-
CL1845Contig1	6.01768	98.3454	16.3428	4.03058	0.00025129	0.0422678	up	5694	conserved hypothetical protein [Pediculus humanus corporis]	Peroxidasin homolog OS=Mus musculus GN=Pxdn PE=2 SV=2	-
CL7657Contig1	8.55018	101.431	11.863	3.5684	0.000252215	0.0422952	up	3639	APH-1 [Artemia franciscana]	Silk gland factor 3 OS=Bombyx mori GN=SGF3 PE=2 SV=1	-
CL17773Contig1	29.9071	216.907	7.25268	2.85851	0.000256651	0.0429093	up	1808	PREDICTED: gamma-glutamyl hydrolase-like isoform X1 [Limulus polyphemus]	Gamma-glutamyl hydrolase OS=Rattus norvegicus GN=Ggh PE=1 SV=1	gamma-glutamyl hydrolase
CL8213Contig2	8.8063	97.9198	11.1193	3.47499	0.000272416	0.0451373	up	3822	PREDICTED: DNA ligase 1-like [Lingula anatina]	DNA ligase 1 OS=Xenopus laevis GN=lig1 PE=2 SV=1	DNA ligase 1
CL22744Contig1	0	30.3757	Inf	Inf	0.000273241	0.0451393	up	248	-	-	-
CL23306Contig1	0	30.4104	Inf	Inf	0.00027533	0.0453494	up	743	-	-	-
CL2363Contig2	13.1792	128.478	9.74851	3.28518	0.000289511	0.0474038	up	3018	hypothetical protein DAPPUDRAFT_300520 [Daphnia pulex]	-	-
comp31202_c0_seq2_7	4.16695	80.0355	19.2072	4.26357	0.000289194	0.047492	up	2562	-	-	-
CL876Contig1	3.53981	66.7787	18.865	4.23764	0.000292125	0.0475513	up	6168	Cadherin-87A	Cadherin-87A OS=Drosophila melanogaster GN=Cad87A PE=1 SV=4	-
CL5168Contig1	9.91147	319.697	32.2553	5.01146	0.000294639	0.0478203	up	1761	DD5 [Marsupenaeus japonicus]	Endocuticle structural glycoprotein SgAbd-2 OS=Schistocerca gregaria PE=1 SV=1	-
CL142Contig3	135.912	1354.01	9.9624	3.31649	0.000298695	0.0483372	up	1989	myosin heavy chain isoform 2 [Daphnia pulex]	Myosin heavy chain, muscle OS=Drosophila melanogaster GN=Mhc PE=1 SV=4	myosin heavy chain 6/7
CL142Contig7	424.29	2233.67	5.2645	2.3963	0.000300052	0.0484157	up	3655	myosin heavy chain type 2 [Penaeus monodon]	Myosin heavy chain, muscle OS=Drosophila melanogaster GN=Mhc PE=1 SV=4	myosin heavy chain 6/7
CL14821Contig1	32.7848	237.268	7.23715	2.85542	0.000301627	0.0485288	up	491	-	-	-
CL1369Contig1	2.34671	73.3979	31.2769	4.96703	0.000304795	0.0488967	up	4787	AAEL005189-PA	Myocilin OS=Oryctolagus cuniculus GN=MYOC PE=2 SV=1	-
CL135Contig7	2.47787	64.1043	25.8708	4.69325	0.000306184	0.0489779	up	2974	-	-	-
CL44311Contig1	1.17925	45.1648	38.2996	5.25926	0.000311864	0.0497432	up	487	-	-	-
