# Supplementary material for: Comparative transcriptome analysis of the Pacific White Shrimp (Litopenaeus vannamei) muscle reveals the molecular basis of residual feed intake
Source: Sci Rep. 2017 Sep 5;7:10483. doi: 10.1038/s41598-017-10475-y (PMC5585345; doi:10.1038/s41598-017-10475-y)
Supplement: Supplementary file 4 — Dataset 4 [file 41598_2017_10475_MOESM4_ESM.xls]

## Sheet: Table S4
Table S4 The detailed information of the differentially expressed genes between the high-efficiency group (HG) and the low-efficiency group (LG) in muscle of Litopenaeus vannamei
Gene ID	Normalized readcount_LG	Normalized readcount_HG	FoldChange	log2FoldChange	p value	q value	Up/Down	Length of gene	NR Description	Swissprot Description	KO Description
comp35289_c0_seq7_2	2150.11	0.882103	0.00041026	-11.2512	2.29437e-12	3.09033e-09	Down	2335	-	-	-
comp27183_c0_seq1_2	4258.31	2.28821	0.000537351	-10.8618	2.67923e-12	3.42827e-09	Down	4444	TPA_exp: VAMP-associated protein [Amblyomma variegatum]	Vesicle-associated membrane protein-associated protein A	-
CL46608Contig1	210.96	0.441051	0.00209069	-8.90181	4.26918e-07	0.000114403	Down	1665	PREDICTED: general transcription factor 3C polypeptide 6 [Cimex lectularius]	General transcription factor 3C polypeptide 6	-
comp33100_c0_seq8_2	860.953	1.84716	0.00214548	-8.86448	2.96565e-05	0.00349748	Down	8265	fru-related protein [Culicoides sonorensis]	Protein bric-a-brac 1	-
CL2939Contig2	200.136	0.461789	0.00230738	-8.75953	4.15003e-09	2.30881e-06	Down	3883	PREDICTED: lysyl oxidase homolog 2 [Athalia rosae]	Lysyl oxidase homolog 2	-
comp39738_c0_seq4_1	193.703	0.461789	0.00238401	-8.7124	1.39539e-10	1.21051e-07	Down	11991	PREDICTED: A-kinase anchor protein 9-like [Lingula anatina]	A-kinase anchor protein 9	-
comp39638_c0_seq41_1	165.318	0.461789	0.00279335	-8.48379	8.88396e-05	0.0083586	Down	11098	hect E3 ubiquitin ligase	E3 ubiquitin-protein ligase HECTD1	-
comp34031_c0_seq3_2	150.261	0.461789	0.00307325	-8.34602	0.00048375	0.0308341	Down	1756	C-type lectin 1 [Scylla paramamosain]	Tetranectin	-
CL9205Contig3	1288.24	4.13537	0.0032101	-8.28317	4.35116e-19	2.22706e-15	Down	3446	Protein-L-isoaspartate(D-aspartate) O-methyltransferase [Zootermopsis nevadensis]	Protein-L-isoaspartate(D-aspartate) O-methyltransferase	-
comp17215_c0_seq2_2	378.372	1.38537	0.00366139	-8.09339	5.48368e-09	2.98586e-06	Down	587	predicted protein [Nematostella vectensis]	-	-
CL7857Contig1	4486.44	18.8711	0.00420626	-7.89325	7.23069e-21	5.28698e-17	Down	639	PREDICTED: 40S ribosomal protein S26-like [Rattus norvegicus]	40S ribosomal protein S26	small subunit ribosomal protein S26e
comp35820_c1_seq4_7	93.0079	0.441051	0.00474208	-7.72026	1.23203e-06	0.000268336	Down	1685	protein phosphatase 1B [Marsupenaeus japonicus]	Protein phosphatase 1B	protein phosphatase 1B
CL1Contig809	93.1241	0.461789	0.00495886	-7.65578	1.35299e-06	0.00028498	Down	1054	-	-	-
comp28145_c0_seq7_6	85.1291	0.441051	0.00518097	-7.59256	3.50209e-06	0.000613862	Down	3905	PREDICTED: RNA-directed DNA polymerase from mobile element jockey-like [Diaphorina citri]	NACHT, LRR and PYD domains-containing protein 12	-
CL10228Contig1	929.421	4.89304	0.00526461	-7.56946	1.31473e-05	0.00182033	Down	2020	predicted ANK-like protein [Eriocheir sinensis]	Ankyrin-1	-
CL35830Contig1	238.377	1.32315	0.00555068	-7.49312	8.91554e-11	8.2968e-08	Down	1882	hypothetical protein KGM_13847 [Danaus plexippus]	Mitochondrial import receptor subunit TOM22 homolog	-
comp28350_c1_seq6_2	79.2719	0.461789	0.00582539	-7.42343	3.58681e-05	0.00399965	Down	3752	Serine/threonine-protein kinase PRP4-like protein	Serine/threonine-protein kinase PRP4 homolog	-
CL6270Contig2	237.475	1.38537	0.00583374	-7.42136	9.84165e-11	8.83729e-08	Down	6133	AGAP003725-PB-like protein [Anopheles sinensis]	Extended synaptotagmin-2	-
comp31750_c1_seq2_1	298.901	1.76421	0.00590231	-7.4045	9.51603e-09	4.66856e-06	Down	1614	-	-	-
CL2909Contig2	72.0355	0.461789	0.00641058	-7.28533	1.74457e-05	0.0022663	Down	3087	PREDICTED: C2 domain-containing protein 5 isoform X3 [Athalia rosae]	C2 domain-containing protein 5	-
CL1002Contig1	452.856	3.23253	0.00713808	-7.13025	4.52842e-07	0.000118861	Down	5028	PREDICTED: RNA-binding protein lark isoform X6 [Diachasma alloeum]	RNA-binding protein lark	-
CL37Contig1	253.888	1.84716	0.00727548	-7.10274	1.06717e-10	9.41738e-08	Down	2599	PREDICTED: uncharacterized protein LOC106174438 isoform X3 [Lingula anatina]	AKT-interacting protein	-
comp38250_c0_seq3_1	397.278	3.08736	0.00777129	-7.00763	1.94195e-12	2.68634e-09	Down	10128	hypothetical protein AMK59_5323 [Oryctes borbonicus]	Rho guanine nucleotide exchange factor 17	-
CL7709Contig3	57.4523	0.461789	0.00803779	-6.95899	0.00011799	0.0105394	Down	3893	TPA_inf: BTB/POZ and Kelch domain-containing protein [Amblyomma variegatum]	Protein bric-a-brac 2	-
CL8742Contig2	54.8128	0.441051	0.00804651	-6.95742	0.000175986	0.0143204	Down	2477	DARL anticodon-binding domain-containing protein [Heliconius erato]	DALR anticodon-binding domain-containing protein 3	-
CL4507Contig2	153.802	1.32315	0.00860296	-6.86095	3.33048e-08	1.32142e-05	Down	1366	AAEL002350-PA [Aedes aegypti]	UPF0389 protein CG9231	-
CL13146Contig1	95.056	0.923579	0.00971616	-6.6854	3.01601e-06	0.000544425	Down	3781	AMP-activated protein kinase subunit gamma [Litopenaeus vannamei]	5'-AMP-activated protein kinase subunit gamma-2	5'-AMP-activated protein kinase, regulatory gamma subunit
CL2362Contig3	130.64	1.32315	0.0101282	-6.62547	0.000103428	0.00950407	Down	2704	mRNA-capping enzyme [Zootermopsis nevadensis]	mRNA-capping enzyme	mRNA-capping enzyme
comp38795_c0_seq1_1	119.872	1.34389	0.0112111	-6.47893	0.000698815	0.0400981	Down	2181	-	-	-
CL47498Contig1	763.501	8.774	0.0114918	-6.44325	1.16129e-13	2.28609e-10	Down	840	-	-	-
CL6346Contig4	74.8574	0.882103	0.0117838	-6.40705	6.42597e-05	0.0065518	Down	1242	-	-	-
comp38414_c0_seq1_1	107.772	1.32315	0.0122773	-6.34786	1.89418e-06	0.000375775	Down	4416	PREDICTED: ATP-dependent zinc metalloprotease YME1 homolog [Limulus polyphemus]	ATP-dependent zinc metalloprotease YME1 homolog	-
CL666Contig1	250.49	3.1081	0.0124081	-6.33258	1.22135e-09	7.81402e-07	Down	4245	PREDICTED: tubulin-specific chaperone A-like [Aplysia californica]	Tubulin-specific chaperone A	-
comp36685_c0_seq1_1	104.227	1.32315	0.012695	-6.2996	2.95133e-06	0.000536787	Down	3033	hypothetical protein DAPPUDRAFT_303125 [Daphnia pulex]	N-acetylated-alpha-linked acidic dipeptidase 2	-
CL5725Contig2	1948.51	25.7676	0.0132243	-6.24066	8.30502e-09	4.33751e-06	Down	5502	P38 mitogen-activated protein kinase [Litopenaeus vannamei]	Mitogen-activated protein kinase 14	p38 MAP kinase
CL1494Contig5	170.301	2.30895	0.013558	-6.20471	8.46426e-05	0.00806752	Down	7879	PREDICTED: LOW QUALITY PROTEIN: adenomatous polyposis coli protein-like [Limulus polyphemus]	Adenomatous polyposis coli protein	adenomatosis polyposis coli protein
comp26871_c1_seq4_6	68.1184	0.923579	0.0135584	-6.20467	7.70983e-05	0.00751643	Down	3304	Broad-complex protein isoform 4 [Penaeus monodon]	Longitudinals lacking protein, isoforms H/M/V	broad
CL2128Contig2	61.1399	0.882103	0.0144276	-6.11502	0.000176409	0.014332	Down	2263	hypothetical protein DAPPUDRAFT_231053 [Daphnia pulex]	Carbonyl reductase [NADPH] 3	carbonyl reductase 1
CL15641Contig1	57.3499	0.882103	0.0153811	-6.0227	0.000307167	0.0218372	Down	1142	PREDICTED: phosphatidylinositol-glycan biosynthesis class X protein-like [Priapulus caudatus]	Phosphatidylinositol-glycan biosynthesis class X protein	phosphatidylinositol glycan, class X
comp36765_c0_seq1_5	84.3104	1.38537	0.0164318	-5.92737	0.00065121	0.038049	Down	5532	hypothetical protein BRAFLDRAFT_126596 [Branchiostoma floridae]	Sorting nexin-33	-
comp34193_c2_seq29_4	319.048	5.33409	0.0167188	-5.90239	2.21338e-05	0.00276986	Down	18834	Supervillin	Supervillin	-
CL27620Contig1	137.176	2.30895	0.016832	-5.89265	6.17786e-07	0.000150907	Down	1306	-	-	-
comp39424_c0_seq56_1	350.349	6.23693	0.017802	-5.81181	5.44426e-10	3.9247e-07	Down	10084	Sorbin and SH3 domain-containing protein 1	Sorbin and SH3 domain-containing protein 1	-
CL10189Contig1	257.099	4.8723	0.018951	-5.72158	2.88032e-05	0.0034205	Down	3269	hypothetical protein DAPPUDRAFT_301637 [Daphnia pulex]	Multiple inositol polyphosphate phosphatase 1	multiple inositol-polyphosphate phosphatase / 2,3-bisphosphoglycerate 3-phosphatase
CL46659Contig1	73.0392	1.38537	0.0189674	-5.72033	0.000215676	0.0166751	Down	1826	-	-	-
comp26278_c0_seq1_2	69.2029	1.32315	0.0191199	-5.70878	0.00014379	0.012383	Down	1096	-	-	-
comp35062_c0_seq11_1	446.615	9.70313	0.0217259	-5.52444	3.468e-10	2.61034e-07	Down	3025	cytoplasmic dynein intermediate chain [Fenneropenaeus chinensis]	Cytoplasmic dynein 1 intermediate chain	dynein intermediate chain, cytosolic
CL4946Contig4	80.3125	1.78494	0.022225	-5.49167	0.000304149	0.021742	Down	2590	-	-	-
CL4538Contig1	72.298	1.76421	0.0244019	-5.35686	0.000179477	0.0145351	Down	2132	-	-	-
CL46777Contig1	1126.97	29.3582	0.0260507	-5.26253	1.06967e-07	3.46512e-05	Down	3968	hypothetical protein DAPPUDRAFT_309380 [Daphnia pulex]	Putative protein kinase C delta type homolog	novel protein kinase C delta type
CL118Contig6	121.38	3.23253	0.0266315	-5.23072	6.65185e-06	0.00103799	Down	5796	Breast carcinoma-amplified sequence 3-like protein [Zootermopsis nevadensis]	Breast carcinoma-amplified sequence 3 homolog	-
comp31776_c2_seq1_2	99.1444	2.64631	0.0266915	-5.22748	0.000388369	0.0259503	Down	1010	-	-	-
CL1580Contig5	103.51	2.77074	0.0267677	-5.22336	2.01475e-05	0.00257504	Down	5606	hypothetical protein DAPPUDRAFT_60693	CLK4-associating serine/arginine rich protein	-
CL9207Contig1	476.434	12.8886	0.0270523	-5.20811	8.84197e-10	5.87738e-07	Down	3839	PREDICTED: uncharacterized protein LOC106742821 isoform X1 [Dinoponera quadriceps]	-	-
comp29563_c0_seq7_2	84.5765	2.30895	0.0273001	-5.19495	7.78926e-05	0.00755072	Down	3353	ecdysone-induced protein 74ef isoform b [Lasius niger]	Ecdysone-induced protein 74EF isoform B	-
CL1Contig721	355.089	10.3101	0.0290352	-5.10605	8.97559e-09	4.55604e-06	Down	2525	PREDICTED: BTB/POZ domain-containing adapter for CUL3-mediated RhoA degradation protein 3-like [Limulus polyphemus]	BTB/POZ domain-containing adapter for CUL3-mediated RhoA degradation protein 3	-
comp34718_c0_seq3_2	59.1793	1.76421	0.0298112	-5.068	0.000788559	0.0444211	Down	4887	PREDICTED: multidrug resistance-associated protein 4-like [Limulus polyphemus]	Multidrug resistance-associated protein 4	ATP-binding cassette, subfamily C (CFTR/MRP), member 4
CL1Contig934	59.1968	1.78494	0.0301527	-5.05157	0.000802341	0.0450288	Down	2766	PREDICTED: WASH complex subunit FAM21C-like [Lingula anatina]	WASH complex subunit FAM21	WASH complex subunit FAM21
comp22805_c0_seq1_6	131.035	3.9902	0.0304515	-5.03734	7.78093e-06	0.00118881	Down	3386	PREDICTED: 5-phosphohydroxy-L-lysine phospho-lyase-like isoform X2 [Crassostrea gigas]	Ethanolamine-phosphate phospho-lyase	ethanolamine-phosphate phospho-lyase
comp35602_c0_seq1_5	374.703	11.4673	0.0306038	-5.03015	1.13181e-08	5.41395e-06	Down	2158	-	-	-
CL2491Contig3	73.858	2.30895	0.031262	-4.99945	0.000244228	0.0184371	Down	2822	Elongation factor G	Elongation factor G, mitochondrial	-
CL6Contig6	88.3203	2.77074	0.0313715	-4.9944	8.64924e-05	0.00816779	Down	4335	unknown [Dendroctonus ponderosae]	Vacuole membrane protein 1	-
CL18050Contig1	68.8996	2.20526	0.0320068	-4.96548	0.000433157	0.028387	Down	2715	Sodium/hydrogen exchanger 9 [Zootermopsis nevadensis]	Sodium/hydrogen exchanger 7	-
comp37201_c2_seq2_1	169.762	5.54147	0.0326425	-4.9371	1.52054e-06	0.000310778	Down	4326	V-H-ATPase 116 kDa subunit A [Cherax cainii]	V-type proton ATPase 116 kDa subunit a isoform 1	V-type H+-transporting ATPase subunit a
comp29816_c0_seq2_2	107.59	3.61136	0.0335661	-4.89685	0.000331426	0.0232375	Down	927	-	-	-
CL52Contig4	617.593	21.0764	0.0341267	-4.87296	2.39723e-05	0.00292137	Down	7222	hypothetical protein DAPPUDRAFT_300082 [Daphnia pulex]	Tyrosine-protein kinase PR2	-
comp34904_c1_seq1_2	159.684	5.47926	0.034313	-4.8651	3.14593e-06	0.000563001	Down	6272	CUE domain-containing protein 1 [Zootermopsis nevadensis]	CUE domain-containing protein 1	-
CL32151Contig1	624.523	22.441	0.0359331	-4.79854	2.18745e-07	6.51252e-05	Down	868	-	-	-
CL1169Contig1	337.829	12.4683	0.0369071	-4.75996	7.89132e-06	0.00119852	Down	1221	-	-	-
CL25562Contig1	96.7836	3.6321	0.0375281	-4.73589	8.52411e-05	0.00807943	Down	1744	PREDICTED: ribose-5-phosphate isomerase-like [Priapulus caudatus]	Ribose-5-phosphate isomerase (Fragment)	ribose 5-phosphate isomerase A
CL3133Contig2	183.733	7.07756	0.038521	-4.69821	2.40144e-06	0.000455462	Down	6055	PREDICTED: golgin subfamily B member 1-like isoform X1 [Lingula anatina]	-	-
comp35515_c0_seq3_2	1343.14	51.8767	0.0386234	-4.69438	1.76942e-08	7.87516e-06	Down	10458	PREDICTED: uncharacterized protein LOC661485 isoform X5 [Tribolium castaneum]	Iporin	-
CL1Contig774	103.616	4.03168	0.0389098	-4.68372	7.34966e-05	0.0072317	Down	2218	cathepsin A2 [Tigriopus japonicus]	Probable serine carboxypeptidase CPVL	-
comp35628_c0_seq3_2	198.604	7.76747	0.0391104	-4.6763	1.4142e-06	0.00029544	Down	4488	hypothetical protein CAPTEDRAFT_179194 [Capitella teleta]	Putative acyl-CoA dehydrogenase AidB	-
comp25658_c1_seq1_5	73705.6	2894.26	0.0392678	-4.67051	2.33707e-11	2.34545e-08	Down	1998	cytochrome b [Litopenaeus vannamei]	Cytochrome b	ubiquinol-cytochrome c reductase cytochrome b subunit
CL5613Contig1	90.598	3.69431	0.040777	-4.6161	0.000156771	0.0131755	Down	5468	Coiled-coil and C2 domain-containing protein 1-like [Zootermopsis nevadensis]	Coiled-coil and C2 domain-containing protein 1-like	-
CL62Contig9	66.3384	2.77074	0.0417667	-4.5815	0.000858639	0.0470532	Down	3635	Calcium homeostasis endoplasmic reticulum protein	Calcium homeostasis endoplasmic reticulum protein	calcium homeostasis endoplasmic reticulum protein
CL10094Contig1	82.9409	3.54915	0.0427913	-4.54654	0.000325873	0.0229109	Down	3971	WD repeat-containing protein 6	WD repeat-containing protein 6	-
CL4305Contig3	416.333	18.2849	0.043919	-4.50901	4.4361e-07	0.000117037	Down	2306	-	-	-
CL19620Contig1	125.867	5.54147	0.0440262	-4.50549	3.53566e-05	0.00397746	Down	804	-	-	-
CL7082Contig1	228.776	10.1594	0.0444074	-4.49306	1.25418e-06	0.000270217	Down	5007	hypothetical protein L798_03868 [Zootermopsis nevadensis]	Beclin 1-associated autophagy-related key regulator	beclin 1-associated autophagy-related key regulator
CL25271Contig1	1728.69	79.4292	0.0459477	-4.44386	9.37791e-10	6.15371e-07	Down	4953	PREDICTED: lysosomal alpha-glucosidase-like [Tribolium castaneum]	Lysosomal alpha-glucosidase	lysosomal alpha-glucosidase
CL19423Contig1	6072.81	286.453	0.0471699	-4.40599	3.02995e-05	0.00353383	Down	1931	-	-	-
CL1Contig1067	712.686	34.3757	0.048234	-4.3738	1.53283e-08	6.94289e-06	Down	1835	-	-	-
comp31725_c0_seq6_4	241.896	12.4476	0.0514583	-4.28045	1.5213e-05	0.00201722	Down	5691	PREDICTED: DIS3-like exonuclease 2 [Odobenus rosmarus divergens]	DIS3-like exonuclease 2	-
CL38Contig10	120.668	6.31989	0.052374	-4.255	0.000289127	0.0210804	Down	4692	-	-	-
comp33681_c0_seq108_2	574.854	30.2292	0.052586	-4.24918	5.30699e-08	1.95416e-05	Down	9344	PREDICTED: protein outspread isoform X4 [Cimex lectularius]	Protein outspread	-
comp35280_c1_seq1_1	103.699	5.47926	0.0528382	-4.24228	0.000198371	0.0157414	Down	5371	hypothetical protein DAPPUDRAFT_318645 [Daphnia pulex]	NAD kinase 2, mitochondrial	NAD+ kinase
CL1169Contig6	145.245	7.68452	0.0529074	-4.24039	3.42958e-05	0.0039008	Down	5023	-	-	-
CL114Contig7	96.9543	5.31335	0.0548027	-4.18961	0.000320118	0.0225994	Down	2455	-	-	-
comp31985_c0_seq1_1	657.216	36.0196	0.0548063	-4.18952	4.0521e-08	1.58319e-05	Down	4472	Autophagy-related protein 9A [Zootermopsis nevadensis]	Autophagy-related protein 9A	-
comp35756_c0_seq1_1	485.57	26.6912	0.0549688	-4.18524	1.57958e-07	4.92972e-05	Down	1954	hypothetical protein TcasGA2_TC003494 [Tribolium castaneum]	-	-
CL1914Contig3	341.894	18.9334	0.0553779	-4.17455	6.0417e-07	0.000148669	Down	5511	PREDICTED: uncharacterized protein LOC105699126 isoform X3 [Orussus abietinus]	Ankyrin repeat domain-containing protein 33B	-
CL2911Contig3	2538.72	140.911	0.0555046	-4.17125	3.56152e-05	0.00398011	Down	7089	sterile-alpha and armadillo motif containing protein [Litopenaeus vannamei]	Sterile alpha and TIR motif-containing protein 1	-
CL10034Contig1	205.518	11.4881	0.0558982	-4.16105	8.58735e-06	0.00128694	Down	1529	hypothetical protein DAPPUDRAFT_303131 [Daphnia pulex]	Sorbitol dehydrogenase	L-iditol 2-dehydrogenase
comp28405_c0_seq4_6	713.66	40.3997	0.0566092	-4.14282	1.16962e-07	3.71831e-05	Down	5871	hypothetical protein L798_02631 [Zootermopsis nevadensis]	-	-
CL1Contig1006	148.863	8.90398	0.0598134	-4.06339	5.29342e-05	0.00560938	Down	4599	PREDICTED: transcription factor EC-like [Limulus polyphemus]	Microphthalmia-associated transcription factor	microphthalmia-associated transcription factor
CL10228Contig2	754.188	45.4738	0.0602951	-4.05182	0.000316832	0.0223984	Down	1912	predicted ANK-like protein [Eriocheir sinensis]	Ankyrin-1	-
CL16556Contig1	299.147	18.2283	0.0609341	-4.03661	2.16435e-06	0.000416458	Down	1415	hypothetical protein DAPPUDRAFT_300971 [Daphnia pulex]	Protein FAM151B	-
comp33462_c1_seq6_5	208.008	12.8112	0.06159	-4.02116	1.28383e-05	0.00179537	Down	5650	PREDICTED: CAP-Gly domain-containing linker protein 1 isoform X12 [Tribolium castaneum]	CAP-Gly domain-containing linker protein 2	-
CL3600Contig1	92.2994	5.73367	0.0621203	-4.00879	0.000620118	0.0368573	Down	3501	BTB/POZ domain-containing protein 2 [Zootermopsis nevadensis]	BTB/POZ domain-containing protein 6	-
CL390Contig1	768.517	48.629	0.0632764	-3.98219	1.01146e-07	3.33996e-05	Down	5202	PREDICTED: leupaxin-like isoform X6 [Athalia rosae]	Paxillin	paxillin
CL1512Contig2	4154.98	273.076	0.0657225	-3.92747	0.000314344	0.022284	Down	7164	hypothetical protein DAPPUDRAFT_309380 [Daphnia pulex]	Putative protein kinase C delta type homolog	novel protein kinase C delta type
CL1Contig557	1038.51	68.5178	0.0659768	-3.9219	6.49313e-08	2.3079e-05	Down	3988	Protein msta	Protein msta, isoform A	-
CL1Contig451	221.069	14.6169	0.0661192	-3.91879	1.45905e-05	0.00196007	Down	6394	Selenium-binding protein 1-A [Zootermopsis nevadensis]	Selenium-binding protein 1-A	-
CL45643Contig1	182.444	12.4683	0.0683403	-3.87112	3.40757e-05	0.00388441	Down	481	-	-	-
CL2Contig47	3916.5	267.664	0.0683427	-3.87107	2.5182e-06	0.000474071	Down	6262	PREDICTED: glutaryl-CoA dehydrogenase	Glutaryl-CoA dehydrogenase, mitochondrial	glutaryl-CoA dehydrogenase
CL29996Contig1	109.149	7.58083	0.0694536	-3.84781	0.000424972	0.0279798	Down	1106	-	-	-
comp23886_c0_seq4_2	13006.6	917.803	0.0705647	-3.82491	0.000500596	0.0316712	Down	3365	PREDICTED: F-box/LRR-repeat protein 2-like isoform X2 [Apis mellifera]	F-box/LRR-repeat protein 12	-
CL4063Contig1	323.446	22.9969	0.0710995	-3.81402	0.000827607	0.046093	Down	5956	72 kDa inositol polyphosphate 5-phosphatase [Zootermopsis nevadensis]	72 kDa inositol polyphosphate 5-phosphatase	phosphatidylinositol-bisphosphatase
CL1Contig433	677.895	50.1595	0.073993	-3.75647	4.17288e-07	0.000112411	Down	4318	hypothetical protein L798_01586 [Zootermopsis nevadensis]	Ubiquitin thioesterase otulin	-
CL3940Contig2	98.073	7.38863	0.075338	-3.73048	0.000775991	0.043984	Down	2771	PREDICTED: zinc finger protein 2 homolog [Sarcophilus harrisii]	Zinc finger protein 484	-
CL8455Contig2	132.929	10.0764	0.075803	-3.7216	0.000202896	0.0159276	Down	2846	-	-	-
comp27801_c1_seq8_6	1035.9	81.4367	0.0786146	-3.66906	2.03417e-05	0.00258992	Down	4278	-	-	-
comp38763_c0_seq1_1	580.584	45.8942	0.0790483	-3.66112	1.5516e-06	0.000315141	Down	5648	hypothetical protein L798_06550	FERM and PDZ domain-containing protein 2	-
CL1Contig1082	110.494	8.82103	0.0798329	-3.64687	0.000682466	0.0392921	Down	3190	-	-	-
comp39191_c0_seq2_1	507.451	40.6375	0.0800816	-3.64239	1.31591e-05	0.00182033	Down	6295	Armadillo repeat-containing protein 8 [Zootermopsis nevadensis]	Armadillo repeat-containing protein 8	-
CL7374Contig1	330.035	26.5197	0.0803544	-3.63748	8.60468e-06	0.00128694	Down	1939	PREDICTED: transmembrane protein 41A-A-like [Ciona intestinalis]	Transmembrane protein 41A	-
comp35929_c0_seq2_5	469.514	37.9304	0.0807866	-3.62974	3.05965e-06	0.000549481	Down	4162	PREDICTED: ribosomal RNA processing protein 1 homolog B isoform X1 [Halyomorpha halys]	Ribosomal RNA processing protein 1 homolog A	-
CL29064Contig1	379.328	30.6814	0.0808835	-3.62801	3.31515e-05	0.00380446	Down	1452	PREDICTED: phosphatidylethanolamine-binding protein homolog F40A3.3-like [Cimex lectularius]	Phosphatidylethanolamine-binding protein 4	-
comp22450_c0_seq1_2	128.27	10.6212	0.082803	-3.59417	0.00034376	0.023971	Down	3626	PREDICTED: proton-coupled amino acid transporter 4 [Tribolium castaneum]	Proton-coupled amino acid transporter 4	-
CL241Contig1	280.891	23.9149	0.0851394	-3.55403	5.96297e-05	0.00617819	Down	3286	-	-	-
comp27889_c0_seq17_6	187.71	15.9815	0.0851396	-3.55403	0.000104238	0.00952718	Down	3184	PREDICTED: G patch domain-containing protein 2-like isoform X2 [Wasmannia auropunctata]	-	-
comp38970_c2_seq1_5	1070.49	91.2976	0.0852855	-3.55155	6.99144e-07	0.000167903	Down	646	-	-	-
CL13925Contig1	446.272	38.6922	0.0867009	-3.52781	4.55323e-06	0.000768133	Down	6581	PREDICTED: probable Ras GTPase-activating protein isoform X9 [Cimex lectularius]	Probable Ras GTPase-activating protein	RAS protein activator-like 2
CL9Contig4	390.569	34.7283	0.088917	-3.4914	0.000249301	0.0187776	Down	2193	-	-	-
CL1582Contig2	200.569	17.9324	0.0894075	-3.48346	0.000648448	0.0379309	Down	6049	PREDICTED: uncharacterized protein LOC106159196 [Lingula anatina]	-	-
CL10238Contig3	2392.72	219.246	0.0916304	-3.44803	2.9704e-07	8.44924e-05	Down	8597	Spectrin alpha chain [Zootermopsis nevadensis]	Spectrin alpha chain	spectrin alpha
CL1140Contig2	1039.48	96.2984	0.092641	-3.4322	1.12647e-06	0.000246393	Down	2385	hypothetical protein X975_04174	-	-
comp31285_c0_seq2_1	317.547	29.8089	0.0938724	-3.41316	3.39546e-05	0.00387924	Down	2022	PREDICTED: Y+L amino acid transporter 2-like [Limulus polyphemus]	Large neutral amino acids transporter small subunit 2	-
comp35076_c0_seq6_2	1903.32	179.728	0.0944286	-3.40463	5.69726e-07	0.000141555	Down	5375	multiple pdz domain protein	FERM and PDZ domain-containing protein 2	-
comp28092_c0_seq5_6	1015.12	98.487	0.0970202	-3.36557	1.51917e-06	0.000310778	Down	4855	PREDICTED: glutamate receptor ionotropic	Glutamate receptor ionotropic, kainate 2	glutamate receptor, ionotropic kainate 2
CL24828Contig1	328.878	32.3253	0.0982895	-3.34682	2.2916e-05	0.0028195	Down	777	-	-	-
comp27190_c0_seq1_1	6462.83	635.945	0.0984005	-3.34519	4.0074e-07	0.000110275	Down	1059	ribosomal protein S6 [Procambarus clarkii]	40S ribosomal protein S6	small subunit ribosomal protein S6e
CL807Contig5	154.518	15.3068	0.0990614	-3.33553	0.000407775	0.0271406	Down	5738	PREDICTED: DIS3-like exonuclease 2 [Odobenus rosmarus divergens]	DIS3-like exonuclease 2	-
comp23954_c0_seq2_6	442.672	43.9489	0.0992808	-3.33234	1.44718e-05	0.00195789	Down	1741	PREDICTED: NADH-ubiquinone oxidoreductase subunit 8 [Halyomorpha halys]	NADH dehydrogenase [ubiquinone] iron-sulfur protein 8, mitochondrial	NADH dehydrogenase (ubiquinone) Fe-S protein 8
comp56499_c0_seq1_5	262.83	26.2916	0.100033	-3.32145	7.00811e-05	0.0070164	Down	459	-	-	-
comp28134_c1_seq2_6	179.336	18.1038	0.10095	-3.30829	0.000276995	0.0203992	Down	4457	PREDICTED: protein mothers against dpp [Microplitis demolitor]	Protein mothers against dpp	mothers against decapentaplegic homolog 1
CL1Contig509	1096.73	111.424	0.101596	-3.29908	2.22745e-06	0.000426994	Down	8868	domeless [Litopenaeus vannamei]	Cytokine receptor	cytokine receptor domeless
comp38314_c0_seq1_5	187.758	19.1519	0.102003	-3.29332	0.000237267	0.0179484	Down	7862	Activating signal cointegrator 1 complex subunit 3 [Zootermopsis nevadensis]	Activating signal cointegrator 1 complex subunit 3	-
CL37Contig5	221.05	22.571	0.102108	-3.29183	0.000163051	0.0135478	Down	9422	PREDICTED: uncharacterized protein LOC106174438 isoform X3 [Lingula anatina]	AKT-interacting protein	-
CL8978Contig2	1095.53	112.088	0.102314	-3.28892	2.51934e-06	0.000474071	Down	5241	uncharacterized protein Dana_GF17620	Calcium uptake protein 3, mitochondrial	-
comp31290_c0_seq4_2	3165.67	331.145	0.104605	-3.25698	9.09664e-07	0.000208786	Down	3427	Protein-L-isoaspartate(D-aspartate) O-methyltransferase [Zootermopsis nevadensis]	Protein-L-isoaspartate(D-aspartate) O-methyltransferase	-
CL1Contig640	917.512	96.304	0.104962	-3.25206	4.39342e-06	0.000752069	Down	1507	-	-	-
CL495Contig4	817.848	87.2908	0.106732	-3.22793	5.62315e-06	0.000905061	Down	6409	Regulator of nonsense transcripts 1 [Zootermopsis nevadensis]	Regulator of nonsense transcripts 1	regulator of nonsense transcripts 1
CL342Contig4	307.927	33.1355	0.107609	-3.21614	6.68119e-05	0.00675816	Down	12227	PREDICTED: A-kinase anchor protein 9-like [Biomphalaria glabrata]	A-kinase anchor protein 9	-
CL25963Contig1	568.799	61.3006	0.107772	-3.21395	1.38348e-05	0.00189333	Down	1447	-	-	-
comp26406_c1_seq8_6	283.778	30.6399	0.107971	-3.21128	8.59624e-05	0.00813274	Down	3050	ATP-sensitive inward rectifier potassium channel 12	-	-
comp36036_c0_seq1_1	8478.89	915.516	0.107976	-3.21122	8.1745e-05	0.00786457	Down	7990	Golgin subfamily A member 4 [Zootermopsis nevadensis]	-	-
CL36907Contig1	309.913	33.6747	0.108659	-3.20213	6.08546e-05	0.00627968	Down	1735	Pituitary homeobox x	Pituitary homeobox 2	-
comp39174_c0_seq1_1	265.709	29.0153	0.1092	-3.19496	0.000149443	0.0127695	Down	2560	-	-	-
CL8608Contig2	224.564	24.6311	0.109684	-3.18857	0.000195023	0.0154998	Down	2275	PREDICTED: adenosine kinase-like [Limulus polyphemus]	Adenosine kinase 1	adenosine kinase
comp34657_c0_seq4_2	165.094	18.119	0.10975	-3.18771	0.00046918	0.0302444	Down	4127	TBC1 domain family member 16	TBC1 domain family member 16	-
CL16991Contig1	565.908	62.2753	0.110045	-3.18384	0.000555107	0.0341081	Down	2235	-	-	-
comp15115_c1_seq1_6	252.441	28.2369	0.111856	-3.16029	0.000132226	0.0115876	Down	1997	selenophosphate synthetase [Penaeus monodon]	Selenide, water dikinase	selenide, water dikinase
comp30820_c0_seq1_2	231.631	26.022	0.112343	-3.15402	0.000473288	0.0304325	Down	4507	-	-	-
comp32936_c0_seq4_2	235.511	26.4783	0.112429	-3.15291	0.000190971	0.0152487	Down	4673	PREDICTED: uncharacterized protein LOC106471311 [Limulus polyphemus]	Pleckstrin homology domain-containing family M member 3	-
CL20061Contig2	363.292	42.4902	0.116959	-3.09593	0.000639919	0.0374748	Down	931	-	-	-
CL1Contig519	188.55	22.0678	0.117039	-3.09494	0.000419086	0.0277133	Down	1758	PREDICTED: NADH-ubiquinone oxidoreductase subunit 8 [Halyomorpha halys]	NADH dehydrogenase [ubiquinone] iron-sulfur protein 8, mitochondrial	NADH dehydrogenase (ubiquinone) Fe-S protein 8
CL1293Contig3	201.425	23.9771	0.119037	-3.07051	0.000373345	0.0252763	Down	7258	Golgi apparatus protein 1 [Zootermopsis nevadensis]	Golgi apparatus protein 1	golgi apparatus protein 1
CL2303Contig1	361.575	43.3515	0.119896	-3.06014	6.8908e-05	0.00694276	Down	17703	RE1-silencing transcription factor [Zootermopsis nevadensis]	RE1-silencing transcription factor	-
comp35779_c0_seq4_5	179.052	21.476	0.119943	-3.05958	0.000563877	0.0344402	Down	8580	down syndrome cell adhesion molecule [Pacifastacus leniusculus]	Down syndrome cell adhesion molecule-like protein Dscam2	-
comp35277_c2_seq5_2	1015.02	121.808	0.120005	-3.05883	1.10409e-05	0.00157411	Down	5072	6-phosphofructo-2-kinase/fructose 2	6-phosphofructo-2-kinase/fructose-2,6-bisphosphatase 1	6-phosphofructo-2-kinase / fructose-2,6-biphosphatase 2
CL15066Contig1	805.556	98.9736	0.122864	-3.02487	0.00073899	0.04212	Down	9476	PREDICTED: autophagy-related protein 2 homolog A isoform X3 [Dinoponera quadriceps]	Autophagy-related protein 2 homolog B	-
comp38384_c0_seq2_5	204.806	25.5962	0.124978	-3.00026	0.000494416	0.0313966	Down	4683	PREDICTED: neuropathy target esterase sws isoform X3 [Apis mellifera]	Neuropathy target esterase sws	lysophospholipid hydrolase
comp38635_c0_seq6_1	193.077	24.3352	0.126039	-2.98806	0.000558369	0.0342264	Down	4674	putative thyroid hormone receptor interactor 12 [Danaus plexippus]	Zinc finger protein 679	-
CL10717Contig2	1299.63	164.296	0.126417	-2.98373	0.000532529	0.0330782	Down	4902	Glycine dehydrogenase [decarboxylating]	Glycine dehydrogenase (decarboxylating), mitochondrial	glycine dehydrogenase
comp27924_c0_seq1_7	208.1	26.322	0.126487	-2.98294	0.000454315	0.0294717	Down	1664	-	-	-
CL7376Contig1	424.912	54.3156	0.127828	-2.96773	7.62342e-05	0.0074606	Down	3120	ubiquitin-conjugating enzyme [Litopenaeus vannamei]	Ubiquitin-conjugating enzyme E2 L3	ubiquitin-conjugating enzyme E2 L3
comp37086_c1_seq1_1	1015.21	130.375	0.128422	-2.96104	0.000367125	0.0249875	Down	1689	-	-	-
CL83Contig8	24585.8	3230.21	0.131385	-2.92813	3.79572e-06	0.000660803	Down	3958	-	-	-
CL21166Contig1	647.49	87.2174	0.134701	-2.89217	4.52957e-05	0.0049327	Down	792	-	-	-
CL6069Contig3	193.337	26.058	0.13478	-2.89132	0.000812489	0.0453992	Down	11147	PREDICTED: protein MON2 homolog isoform X1 [Megachile rotundata]	Protein MON2 homolog	-
CL8313Contig3	212.56	29.0927	0.136868	-2.86914	0.000581259	0.0351679	Down	7995	Cytoplasmic FMR1-interacting protein [Zootermopsis nevadensis]	Cytoplasmic FMR1-interacting protein	cytoplasmic FMR1 interacting protein
comp37137_c0_seq3_1	448.691	61.8964	0.137949	-2.85779	0.000114722	0.0103196	Down	8426	putative cation-transporting ATPase 13A3 [Zootermopsis nevadensis]	Probable cation-transporting ATPase 13A3	-
CL1Contig320	1364.26	188.336	0.138049	-2.85675	1.927e-05	0.00247557	Down	4177	PREDICTED: prefoldin subunit 1 [Diachasma alloeum]	Prefoldin subunit 1	-
CL5600Contig1	308.827	43.0516	0.139404	-2.84266	0.000298098	0.0215502	Down	5761	PREDICTED: CAP-Gly domain-containing linker protein 1 isoform X13 [Tribolium castaneum]	CAP-Gly domain-containing linker protein 2	-
comp34722_c0_seq1_2	243.574	33.9858	0.139529	-2.84136	0.000491148	0.0312279	Down	2045	Protein msta	Protein msta, isoform B	-
CL36156Contig1	234.636	32.8037	0.139807	-2.8385	0.00058302	0.0351895	Down	2564	PREDICTED: ankyrin repeat	Ankyrin repeat, SAM and basic leucine zipper domain-containing protein 1	-
CL653Contig2	327.751	47.2173	0.144064	-2.79521	0.000290206	0.0210989	Down	2757	-	-	-
CL12674Contig1	2919.48	431.901	0.147937	-2.75694	2.24801e-05	0.00278595	Down	8551	target of rapamycin [Fenneropenaeus chinensis]	Serine/threonine-protein kinase mTOR	serine/threonine-protein kinase mTOR
CL11502Contig1	247.753	36.9335	0.149074	-2.7459	0.000737625	0.042089	Down	1090	-	-	-
CL2742Contig2	521.864	77.8572	0.149191	-2.74477	0.00014816	0.0126811	Down	7797	PREDICTED: sestrin homolog isoform X2 [Cimex lectularius]	Sestrin-3	sestrin
CL1Contig1130	274.803	41.4588	0.150867	-2.72865	0.000620733	0.0368573	Down	1631	-	-	-
CL1Contig1318	268.555	40.5297	0.150918	-2.72817	0.00063433	0.0373666	Down	5024	PREDICTED: probable cytochrome P450 301a1	Probable cytochrome P450 49a1	-
CL614Contig2	302.391	46.1334	0.152562	-2.71253	0.000499127	0.0316565	Down	1600	-	-	-
CL1Contig1133	561.367	86.2317	0.15361	-2.70265	0.000138565	0.0120207	Down	6051	apoptosis signal-regulating kinase 1 [Litopenaeus vannamei]	Mitogen-activated protein kinase kinase kinase 15	mitogen-activated protein kinase kinase kinase 5
CL679Contig3	315.062	48.5612	0.154132	-2.69776	0.000434983	0.0284354	Down	8582	PREDICTED: discoidin domain-containing receptor 2-like	Discoidin domain-containing receptor 2	-
CL27044Contig1	552.334	85.3536	0.154533	-2.69402	0.000156653	0.0131755	Down	1048	PREDICTED: translation initiation factor IF-2-like isoform X3 [Halyomorpha halys]	-	-
comp34809_c0_seq1_5	386.803	59.8115	0.15463	-2.6931	0.000348045	0.0240715	Down	1459	PREDICTED: G patch domain-containing protein 4 [Latimeria chalumnae]	G patch domain-containing protein 4	-
CL1Contig502	333.604	52.2196	0.156532	-2.67547	0.000507564	0.0318366	Down	8237	muscle-specific protein 300 [Tribolium castaneum]	-	-
CL1233Contig1	441.029	69.6017	0.157817	-2.66368	0.000279179	0.0204739	Down	4983	PREDICTED: coiled-coil domain-containing protein CG32809 isoform X9 [Halyomorpha halys]	Coiled-coil domain-containing protein AGAP005037	-
CL8997Contig3	563.763	92.7119	0.164452	-2.60426	0.000215278	0.0166751	Down	10639	hect E3 ubiquitin ligase	E3 ubiquitin-protein ligase HECTD1	-
comp26252_c0_seq4_2	468.651	77.184	0.164694	-2.60214	0.000381323	0.0256321	Down	2147	unknown [Dendroctonus ponderosae]	Polyadenylate-binding protein 2	polyadenylate-binding protein 2
comp36935_c3_seq5_1	507.209	84.9722	0.167529	-2.57752	0.000377052	0.0254314	Down	5446	potassium channel [Panulirus interruptus]	Potassium voltage-gated channel protein Shaker	-
comp28935_c0_seq1_5	331.731	55.8765	0.168439	-2.5697	0.000637393	0.0373696	Down	1151	-	-	-
comp39391_c0_seq2_1	1140.61	193.236	0.169415	-2.56137	0.000126861	0.0112533	Down	5974	PREDICTED: liprin-beta-1 isoform X4 [Tribolium castaneum]	Liprin-beta-1	-
CL1Contig301	13836.1	2373.09	0.171515	-2.54359	6.22791e-05	0.00638804	Down	7749	hypothetical ferritin light-chain subunit [Rimicaris exoculata]	-	-
CL2852Contig1	425.881	73.166	0.171799	-2.54121	0.000459155	0.0297104	Down	6233	PREDICTED: gamma-tubulin complex component 6-like isoform X1 [Limulus polyphemus]	Gamma-tubulin complex component 6	-
CL3860Contig2	625.184	108.456	0.173478	-2.52717	0.000506676	0.0318199	Down	5136	centaurin-alpha 1-like protein [Marsupenaeus japonicus]	Arf-GAP with dual PH domain-containing protein 1	-
CL1Contig935	1099.93	199.554	0.181424	-2.46256	0.000215467	0.0166751	Down	10030	hypothetical protein DAPPUDRAFT_303038 [Daphnia pulex]	Peptidyl-prolyl cis-trans isomerase FKBP2	-
comp38831_c1_seq1_1	1131.15	205.441	0.181622	-2.46099	0.000202773	0.0159276	Down	5300	Ras homolog enriched in brain [Homarus americanus]	GTP-binding protein Rheb homolog	Ras homolog enriched in brain
CL1Contig288	541.431	101.451	0.187377	-2.41599	0.000663572	0.0384442	Down	2504	Rab18 [Macrobrachium rosenbergii]	Ras-related protein Rab-18	-
CL717Contig1	5972.56	1131.34	0.189424	-2.40031	0.000503471	0.0317446	Down	6762	-	-	-
CL4347Contig1	1657.26	316.276	0.190843	-2.38954	0.000225085	0.0171181	Down	4688	PREDICTED: uncharacterized protein LOC106457498 [Limulus polyphemus]	-	-
CL11634Contig1	782.816	149.989	0.191602	-2.38382	0.000396793	0.0264441	Down	7573	PREDICTED: pre-mRNA-processing-splicing factor 8 [Limulus polyphemus]	Pre-mRNA-processing-splicing factor 8	pre-mRNA-processing factor 8
CL58Contig7	489.217	93.8332	0.191803	-2.3823	0.000829569	0.0460961	Down	3894	putative thyroid hormone receptor interactor 12 [Danaus plexippus]	Zinc finger protein 679	-
CL227Contig1	13705	2661.18	0.194176	-2.36456	0.000523467	0.0326341	Down	1297	PREDICTED: alpha-taxilin-like [Lingula anatina]	Alpha-taxilin	-
CL2Contig44	769.873	150.264	0.19518	-2.35712	0.00046661	0.0301547	Down	2246	PREDICTED: nucleolar protein 56 [Copidosoma floridanum]	Nucleolar protein 56	nucleolar protein 56
CL1071Contig3	2283.22	458.617	0.200864	-2.31571	0.000297903	0.0215502	Down	2724	-	-	-
CL4250Contig1	1210.24	247.748	0.204709	-2.28835	0.000475417	0.0304928	Down	3088	Pre-rRNA-processing protein TSR1-like protein [Zootermopsis nevadensis]	Pre-rRNA-processing protein TSR1 homolog	-
comp38061_c0_seq1_1	1303.95	275.018	0.210912	-2.24529	0.000581974	0.0351679	Down	6083	72 kDa inositol polyphosphate 5-phosphatase [Zootermopsis nevadensis]	72 kDa inositol polyphosphate 5-phosphatase	phosphatidylinositol-bisphosphatase
CL4Contig18	3337.54	704.94	0.211215	-2.24321	0.000348965	0.0240715	Down	20411	Myosin-XVIIIa	Unconventional myosin-XVIIIa	-
CL3315Contig1	5894.88	1255.56	0.212992	-2.23113	0.000354708	0.0243365	Down	3685	PREDICTED: nucleosome assembly protein 1-like 1-B [Limulus polyphemus]	Nucleosome assembly protein 1-like 1	-
CL3065Contig3	1011.3	219.217	0.216767	-2.20578	0.000742162	0.0422068	Down	8895	PREDICTED: uncharacterized protein LOC105367587 isoform X3 [Ceratosolen solmsi marchali]	-	-
CL4192Contig2	2528.72	551.75	0.218193	-2.19632	0.000506658	0.0318199	Down	2722	hypothetical protein [Maconellicoccus hirsutus]	39S ribosomal protein L53, mitochondrial	-
CL1Contig1088	2367.44	520.849	0.220005	-2.18439	0.000575948	0.0349689	Down	1871	-	-	-
CL28Contig5	27977.7	6171.39	0.220582	-2.18061	0.000415197	0.0275629	Down	1431	myosin heavy chain type 2 [Litopenaeus vannamei]	Myosin heavy chain, muscle	myosin heavy chain 6/7
CL3964Contig1	2497.63	564.353	0.225955	-2.14589	0.000656459	0.0382683	Down	3486	gelsolin [Homarus americanus]	Gelsolin, cytoplasmic	gelsolin
CL717Contig2	5841.67	1320.4	0.226031	-2.14541	0.000477747	0.0305657	Down	6579	-	-	-
comp39114_c0_seq22_1	1565.05	359.639	0.229794	-2.12159	0.000814123	0.0454408	Down	12041	Basement membrane-specific heparan sulfate proteoglycan core protein [Zootermopsis nevadensis]	Basement membrane-specific heparan sulfate proteoglycan core protein	-
CL1Contig738	26199.9	6033.98	0.230306	-2.11838	0.000546167	0.0337207	Down	3285	LIM domain-binding protein	PDZ and LIM domain protein Zasp	-
CL487Contig4	8734.39	2131.72	0.244061	-2.03469	0.00086064	0.047061	Down	9686	PREDICTED: neuroglian isoform X1 [Cimex lectularius]	Neuroglian	-
comp36548_c0_seq4_3	835.643	3126.26	3.74114	1.90348	0.000583796	0.0351949	Up	3430	Protein-L-isoaspartate(D-aspartate) O-methyltransferase [Zootermopsis nevadensis]	Protein-L-isoaspartate(D-aspartate) O-methyltransferase	-
CL1217Contig3	470.89	1775.45	3.77042	1.91472	0.000919702	0.0497601	Up	4788	PREDICTED: glutamate receptor ionotropic	Glutamate receptor ionotropic, kainate 2	glutamate receptor, ionotropic kainate 2
CL580Contig1	797.991	3016.54	3.78017	1.91845	0.000760389	0.0431475	Up	2844	PREDICTED: guanine nucleotide-binding protein subunit gamma-1-like [Limulus polyphemus]	Guanine nucleotide-binding protein subunit gamma-1	-
CL487Contig2	3667.71	13958.1	3.80567	1.92815	0.000501751	0.0317051	Up	9648	PREDICTED: neuroglian isoform X1 [Cimex lectularius]	Neuroglian	-
CL930Contig1	619.962	2369.86	3.82258	1.93455	0.000735698	0.0420259	Up	1346	-	-	-
CL1177Contig2	308.239	1202.99	3.90277	1.9645	0.000914373	0.0495471	Up	8427	PREDICTED: protein unc-13 homolog D isoform X3 [Cimex lectularius]	Protein unc-13 homolog D	-
CL4192Contig3	793.954	3222.61	4.05894	2.0211	0.000289054	0.0210804	Up	2282	hypothetical protein [Maconellicoccus hirsutus]	39S ribosomal protein L53, mitochondrial	-
CL3Contig31	436.198	1774.49	4.0681	2.02435	0.000866795	0.0472976	Up	3677	PREDICTED: uncharacterized protein LOC106458657 [Limulus polyphemus]	Thiosulfate sulfurtransferase/rhodanese-like domain-containing protein 3	-
CL32Contig2	201.196	826.152	4.10621	2.03781	0.000784363	0.0443113	Up	5429	PREDICTED: ADP-ribosylation factor 1 [Papilio polytes]	ADP-ribosylation factor 1	ADP-ribosylation factor 1
CL6016Contig2	289.951	1225.92	4.22802	2.07998	0.000409625	0.0272284	Up	2386	-	-	-
CL16Contig6	156.046	701.942	4.4983	2.16938	0.000381626	0.0256321	Up	4339	PREDICTED: adenylosuccinate synthetase [Bombus impatiens]	Adenylosuccinate synthetase isozyme 2	adenylosuccinate synthase
CL228Contig7	110.206	496.54	4.50555	2.1717	0.000828881	0.0460961	Up	5368	-	-	-
comp36692_c0_seq2_7	121.734	553.157	4.54399	2.18396	0.00067976	0.0391874	Up	2672	15-hydroxyprostaglandin dehydrogenase [NAD+] [Columba livia]	15-hydroxyprostaglandin dehydrogenase [NAD(+)]	15-hydroxyprostaglandin dehydrogenase (NAD)
comp25911_c0_seq1_7	208.515	972.188	4.66245	2.22109	0.00027921	0.0204739	Up	1830	alpha-III tubulin [Homarus americanus]	Tubulin alpha-3 chain	tubulin alpha
comp32340_c0_seq4_4	222.821	1042.49	4.67859	2.22608	0.000222342	0.0169853	Up	3700	gelsolin [Homarus americanus]	Gelsolin, cytoplasmic	gelsolin
comp29229_c0_seq20_8	277.49	1298.43	4.67919	2.22626	0.000237404	0.0179484	Up	8420	PREDICTED: LOW QUALITY PROTEIN: muscle M-line assembly protein unc-89-like [Apis florea]	Twitchin	-
CL46956Contig1	107.049	510.292	4.7669	2.25305	0.000585229	0.0352398	Up	3741	Protein singed [Zootermopsis nevadensis]	Protein singed	-
CL14128Contig1	126.078	611.344	4.84891	2.27766	0.00044039	0.0287506	Up	585	PREDICTED: tubulin alpha-1 chain-like	Tubulin alpha-1C chain	tubulin alpha
comp28760_c0_seq1_8	102.544	498.074	4.85716	2.28011	0.000435006	0.0284354	Up	4413	-	-	-
CL8410Contig1	89.2741	434.977	4.87238	2.28463	0.000835437	0.0460961	Up	1752	hypothetical protein DAPPUDRAFT_128102 [Daphnia pulex]	Alanine--glyoxylate aminotransferase 2, mitochondrial	alanine-glyoxylate transaminase / (R)-3-amino-2-methylpropionate-pyruvate transaminase
CL5946Contig1	117.473	578.648	4.92577	2.30035	0.000448471	0.0292037	Up	1958	PREDICTED: fumarylacetoacetase-like [Lingula anatina]	Fumarylacetoacetase	fumarylacetoacetase
CL12767Contig1	71.2479	367.343	5.15584	2.36621	0.000780078	0.0441668	Up	1948	heat shock protein 27	Alpha-crystallin A chain (Fragment)	crystallin, alpha B
comp33332_c0_seq2_4	82.0454	423.647	5.16356	2.36837	0.000375377	0.0253803	Up	4026	Protein preli-like [Zootermopsis nevadensis]	PRELI domain-containing protein 1, mitochondrial	-
CL19676Contig1	201.35	1048.05	5.20512	2.37993	0.000128936	0.0113978	Up	2269	-	-	-
CL7668Contig1	75.427	395.128	5.23855	2.38917	0.000597587	0.0359416	Up	1563	-	-	-
comp29657_c1_seq8_8	144.365	765.198	5.30045	2.40611	0.000117015	0.0105073	Up	5468	hypothetical protein BRAFLDRAFT_234817	Poly [ADP-ribose] polymerase 12	-
CL3428Contig2	56.4057	299.764	5.31442	2.40991	0.000663984	0.0384442	Up	4699	transcriptional repressor p66 beta	Transcriptional repressor p66-beta	-
CL6415Contig1	63.549	339.395	5.34067	2.41702	0.000471339	0.0303453	Up	807	crustin P [Litopenaeus vannamei]	-	-
CL35696Contig1	115.094	615.548	5.34822	2.41906	0.000216838	0.0167145	Up	3315	cold shock protein domain protein [Coptotermes formosanus]	Cold shock domain-containing protein CG9705	-
CL12326Contig1	53.1692	284.717	5.35493	2.42087	0.00086009	0.047061	Up	2602	-	-	-
comp31366_c0_seq187_4	189.564	1017.09	5.36542	2.42369	5.91834e-05	0.0061659	Up	10292	Sorbin and SH3 domain-containing protein 1	Sorbin and SH3 domain-containing protein 1	-
CL10389Contig2	55.3538	297.221	5.36948	2.42478	0.000825466	0.0460238	Up	7876	PREDICTED: protein phosphatase 1 regulatory subunit 16A-like [Limulus polyphemus]	Protein phosphatase 1 regulatory inhibitor subunit 16B	-
CL47499Contig1	131.815	712.384	5.40444	2.43414	0.000108112	0.00981115	Up	6652	PREDICTED: myoferlin-like isoform X18 [Crassostrea gigas]	Myoferlin	-
CL19097Contig1	48.2221	264.37	5.48235	2.45479	0.000877897	0.0477507	Up	612	-	-	-
CL137Contig3	58.1594	320.539	5.51138	2.46241	0.000535219	0.033205	Up	13936	PREDICTED: spectrin beta chain	Spectrin beta chain, non-erythrocytic 5	-
CL16411Contig1	118.325	659.721	5.57548	2.4791	0.000270948	0.0200114	Up	715	Tubulin beta-2C chain [Schistosoma japonicum]	Tubulin beta-1 chain	tubulin beta
CL3065Contig2	73.3075	409.699	5.58877	2.48253	0.00025176	0.0188942	Up	8719	PREDICTED: uncharacterized protein LOC105367587 isoform X3 [Ceratosolen solmsi marchali]	-	-
comp29593_c0_seq1_8	120.059	680.474	5.66783	2.5028	7.14445e-05	0.00708671	Up	5969	hypothetical protein SARC_05021 [Sphaeroforma arctica JP610]	Phospholipase D beta 1	phospholipase D1/2
CL1Contig593	149.078	852.683	5.71972	2.51594	5.72436e-05	0.00601622	Up	6325	PREDICTED: polypyrimidine tract-binding protein 2 isoform X6 [Orussus abietinus]	Polypyrimidine tract-binding protein 1	-
CL22984Contig1	76.0202	435.013	5.72234	2.5166	0.000281592	0.020619	Up	495	putative antimicrobial peptide [Litopenaeus setiferus]	-	-
CL14487Contig1	129.741	743.154	5.72799	2.51803	0.00033048	0.0232029	Up	2293	-	-	-
CL2928Contig2	46.757	270.324	5.78147	2.53144	0.000518582	0.0324247	Up	4239	hypothetical protein AMK59_3425	Protein SDE2 homolog	-
CL9631Contig1	72.8895	430.329	5.90385	2.56166	0.000171455	0.0140409	Up	3101	PREDICTED: dihydropyrimidinase-like isoform X1 [Crassostrea gigas]	Dihydropyrimidinase	dihydropyrimidinase
CL2295Contig1	48.3566	285.567	5.90545	2.56205	0.000636038	0.0373666	Up	6373	PREDICTED: uncharacterized protein LOC655872 isoform X1 [Tribolium castaneum]	-	-
comp27688_c0_seq1_8	70.1995	416.038	5.92651	2.56718	0.000198742	0.0157465	Up	2672	-	-	-
CL19042Contig1	806.159	4816.72	5.97491	2.57892	0.000514369	0.0322239	Up	2850	hypothetical protein DAPPUDRAFT_194717 [Daphnia pulex]	Sushi, nidogen and EGF-like domain-containing protein 1	-
comp36911_c0_seq1_3	114.709	687.297	5.99167	2.58296	0.000188268	0.0151273	Up	5380	PREDICTED: uncharacterized protein LOC105320168 [Crassostrea gigas]	-	-
CL28683Contig1	43.598	261.641	6.00122	2.58526	0.000662491	0.0384442	Up	897	PREDICTED: cytochrome c oxidase subunit 7A2	Cytochrome c oxidase subunit 7A1, mitochondrial	-
comp35396_c0_seq1_7	45.4143	272.997	6.01125	2.58766	0.00036957	0.0251205	Up	6531	hypothetical protein SINV_03720	Sodium/hydrogen exchanger 8	-
comp33988_c0_seq1_4	40.7531	248.142	6.0889	2.60618	0.000450022	0.0292674	Up	4156	-	-	-
CL3185Contig3	59.9714	367.402	6.12629	2.61501	0.000807526	0.0452701	Up	2772	PREDICTED: fumarate hydratase	Fumarate hydratase, mitochondrial	fumarate hydratase, class II
CL5362Contig1	126.899	782.438	6.16584	2.6243	2.6947e-05	0.00322249	Up	1342	-	-	-
CL5Contig28	66.3283	410.018	6.18165	2.62799	0.000134982	0.0117697	Up	13007	PREDICTED: protein-methionine sulfoxide oxidase Mical isoform X2 [Athalia rosae]	Protein-methionine sulfoxide oxidase Mical	-
comp33357_c0_seq2_4	147.236	913.882	6.20692	2.63388	2.14382e-05	0.00270264	Up	4693	PREDICTED: uncharacterized protein LOC106457498 [Limulus polyphemus]	-	-
CL8920Contig1	90.0481	562.626	6.24806	2.64341	8.36797e-05	0.00800556	Up	2352	PREDICTED: protein henna-like [Limulus polyphemus]	Protein henna	phenylalanine-4-hydroxylase
comp27853_c1_seq117_8	52.606	329.502	6.26359	2.64699	0.000810515	0.0453624	Up	9410	PREDICTED: protein outspread isoform X4 [Cimex lectularius]	Protein outspread	-
CL11494Contig1	42.6766	268.719	6.29663	2.65458	0.000528277	0.0328939	Up	843	-	-	-
CL5972Contig1	71.6738	455.162	6.35046	2.66686	9.23952e-05	0.00862968	Up	2360	-	-	-
comp29316_c2_seq3_8	75.2168	478.373	6.35992	2.66901	7.01873e-05	0.0070164	Up	15790	PREDICTED: E3 ubiquitin-protein ligase UBR4-like [Limulus polyphemus]	E3 ubiquitin-protein ligase UBR4	E3 ubiquitin-protein ligase UBR4
CL30260Contig1	34.1433	218.985	6.41371	2.68116	0.000499812	0.0316607	Up	2552	hypothetical protein DAPPUDRAFT_226573 [Daphnia pulex]	Proclotting enzyme	-
CL3591Contig1	51.3153	329.849	6.42789	2.68435	0.000249839	0.0187776	Up	5653	hypothetical protein DAPPUDRAFT_194717 [Daphnia pulex]	-	-
CL9249Contig1	91.6007	591.22	6.45431	2.69026	5.94157e-05	0.0061685	Up	586	-	-	-
comp35754_c0_seq1_3	202.957	1313.65	6.47255	2.69434	6.48918e-06	0.00101571	Up	1527	hypothetical protein DAPPUDRAFT_202746 [Daphnia pulex]	-	-
CL9729Contig1	33.985	221.482	6.51707	2.70422	0.000635668	0.0373666	Up	2450	PREDICTED: calcyphosin-like protein [Halyomorpha halys]	Calcyphosin-like protein	-
CL6458Contig2	353.836	2319.71	6.55589	2.71279	1.06085e-05	0.00152739	Up	1263	cuticle protein 1 [Cherax quadricarinatus]	Cuticle protein CP1158	-
CL6509Contig1	93.5613	620.568	6.63274	2.72961	4.29162e-05	0.0047036	Up	576	-	-	-
CL2984Contig1	64.3779	428.388	6.65426	2.73428	9.74211e-05	0.00901683	Up	2365	-	-	-
CL1Contig1281	31.8863	212.469	6.66334	2.73625	0.00058184	0.0351679	Up	5828	hypothetical protein L798_01586 [Zootermopsis nevadensis]	Ubiquitin thioesterase otulin	-
CL24854Contig1	73.7266	494.263	6.704	2.74502	5.78678e-05	0.00606733	Up	1238	clottable protein [Penaeus monodon]	Hemolymph clottable protein	-
CL28831Contig1	255.984	1719.35	6.71661	2.74773	3.03044e-05	0.00353383	Up	1926	PREDICTED: tubulin beta-4B chain-like [Thamnophis sirtalis]	Tubulin beta chain (Fragment)	tubulin beta
comp31812_c0_seq1_7	41.0966	276.876	6.73721	2.75215	0.000262153	0.0194743	Up	1161	PREDICTED: troponin C	Troponin C	-
CL10238Contig1	129.772	880.574	6.78557	2.76247	8.64503e-06	0.00128694	Up	8615	Spectrin alpha chain [Zootermopsis nevadensis]	Spectrin alpha chain	spectrin alpha
CL4843Contig2	44.8726	306.042	6.82024	2.76982	0.000147058	0.0126078	Up	1319	predicted protein [Nematostella vectensis]	Histone H1.0-B	-
CL29586Contig1	28.3616	194.62	6.86207	2.77864	0.000554477	0.0341081	Up	955	-	-	-
CL142Contig3	123.028	847.961	6.89239	2.78501	0.000213028	0.016621	Up	1989	myosin heavy chain isoform 2 [Daphnia pulex]	Myosin heavy chain, muscle	myosin heavy chain 6/7
CL6504Contig1	41.9127	290.917	6.94101	2.79515	0.000136427	0.0118588	Up	2868	hypothetical protein DAPPUDRAFT_63699 [Daphnia pulex]	1,5-anhydro-D-fructose reductase	-
CL4467Contig1	30.4397	213.543	7.01528	2.8105	0.000352878	0.0242646	Up	9021	PREDICTED: rho GTPase-activating protein 7 [Camponotus floridanus]	StAR-related lipid transfer protein 13	-
CL1824Contig2	51.7795	364.363	7.03682	2.81492	5.52484e-05	0.00584252	Up	5773	Thyroid peroxidase precursor	Peroxidasin homolog	-
CL48449Contig1	231.71	1640.47	7.07981	2.82371	2.82582e-06	0.000516549	Up	991	-	-	-
CL12210Contig1	56.8726	402.874	7.08381	2.82452	7.30495e-05	0.00721794	Up	2683	PREDICTED: uncharacterized protein LOC106664622 [Cimex lectularius]	-	-
comp32171_c0_seq4_4	33.2854	235.85	7.0857	2.82491	0.000262105	0.0194743	Up	2037	-	-	-
CL13176Contig1	129.267	916.201	7.08764	2.8253	5.48368e-06	0.0008882	Up	615	myosin heavy chain type b [Marsupenaeus japonicus]	Myosin heavy chain, muscle	myosin heavy chain 6/7
CL22194Contig1	39.4111	279.43	7.09013	2.82581	0.000214981	0.0166751	Up	393	-	-	-
CL6241Contig1	138.247	981.986	7.10311	2.82845	4.5623e-06	0.000768133	Up	1411	penaeidin-3b [Litopenaeus vannamei]	Penaeidin-3b	-
comp33671_c1_seq9_4	220.733	1573.49	7.12848	2.83359	2.37392e-06	0.000453375	Up	6532	1-phosphatidylinositol-4	1-phosphatidylinositol 4,5-bisphosphate phosphodiesterase delta-4	phosphatidylinositol phospholipase C, delta
CL1Contig917	607.779	4351.38	7.15948	2.83985	1.01561e-06	0.000225561	Up	4038	hypothetical protein Phum_PHUM596940 [Pediculus humanus corporis]	-	-
comp29544_c1_seq2_8	22.3903	161.718	7.22266	2.85253	0.000831919	0.0460961	Up	3655	PREDICTED: NLR family CARD domain-containing protein 4-like [Lingula anatina]	NACHT, LRR and PYD domains-containing protein 12	-
CL6069Contig2	27.8952	201.92	7.23851	2.85569	0.000302181	0.021714	Up	11155	PREDICTED: protein MON2 homolog isoform X1 [Megachile rotundata]	Protein MON2 homolog	-
CL10758Contig1	37.0812	270.172	7.28594	2.86512	0.000199285	0.0157651	Up	2107	-	-	-
CL95Contig7	31.7252	233.006	7.34451	2.87667	0.000189654	0.015191	Up	2367	V-ATPase subunit D [Locusta migratoria]	V-type proton ATPase subunit d 1	V-type H+-transporting ATPase subunit d
CL7302Contig1	28.9107	212.505	7.3504	2.87782	0.000418355	0.0277007	Up	1632	PREDICTED: probable imidazolonepropionase [Lingula anatina]	Probable imidazolonepropionase	imidazolonepropionase
CL6153Contig1	10095.5	74704	7.39972	2.88747	0.000316656	0.0223984	Up	1301	Cuticle protein 6 [Blaberus craniifer]	Cuticle protein 6	-
CL16177Contig1	138.462	1027.23	7.41886	2.8912	5.06941e-06	0.00082897	Up	4441	pacifastin light chain-like serine proteinase inhibitor [Litopenaeus vannamei]	Tissue factor pathway inhibitor	-
CL11508Contig1	33.2715	247.763	7.44671	2.8966	0.000221535	0.0169743	Up	1406	-	-	-
CL736Contig6	33.0036	248.002	7.51439	2.90966	0.000143778	0.012383	Up	5930	PREDICTED: uncharacterized protein LOC661485 isoform X5 [Tribolium castaneum]	Iporin	-
CL1Contig1079	22.8073	172.22	7.55108	2.91668	0.000614447	0.036655	Up	9748	hypothetical protein SINV_05864	Patj homolog	multiple PDZ domain protein
CL15637Contig2	34.2845	262.208	7.64802	2.93509	0.00016401	0.0135834	Up	5597	Serine/threonine kinase 11-interacting protein [Zootermopsis nevadensis]	Serine/threonine-protein kinase 11-interacting protein	-
CL10321Contig1	45.9412	355.011	7.72752	2.95001	0.000838126	0.0460961	Up	8902	Protein FAM214A	Protein FAM214A	-
CL18515Contig1	56.2608	437.333	7.77332	2.95853	1.677e-05	0.00218964	Up	364	myosin heavy chain type b [Marsupenaeus japonicus]	Myosin heavy chain, muscle	myosin heavy chain 6/7
comp29857_c0_seq2_8	19.256	149.809	7.77987	2.95975	0.000787815	0.0444211	Up	4074	PREDICTED: molybdate-anion transporter-like isoform X2 [Limulus polyphemus]	Molybdate-anion transporter	-
CL6330Contig1	23.5828	184.849	7.83828	2.97054	0.00042689	0.0280122	Up	1555	-	-	-
CL52Contig7	24.2373	191.636	7.90665	2.98307	0.000353186	0.0242646	Up	6745	PREDICTED: uncharacterized protein LOC106663317 [Cimex lectularius]	Pro-interleukin-16	-
CL11426Contig1	40.4462	321.392	7.94616	2.99026	6.13898e-05	0.00630947	Up	1095	-	-	-
CL12415Contig1	32.2852	257.648	7.9804	2.99646	0.000105653	0.00962214	Up	4742	alpha2 macroglobulin isoform 2 [Fenneropenaeus chinensis]	Alpha-2-macroglobulin	-
CL3932Contig2	17.0785	136.563	7.99617	2.99931	0.000914796	0.0495471	Up	2880	PREDICTED: kinetochore protein Nuf2-like [Lingula anatina]	-	-
CL7713Contig1	32.1481	258.634	8.0451	3.00811	0.000219338	0.0168564	Up	5988	Down syndrome cell adhension molecule [Eriocheir sinensis]	-	-
comp28410_c0_seq1_8	36.4698	294.699	8.08064	3.01447	6.49407e-05	0.00660807	Up	3844	PREDICTED: lamin Dm0-like	Lamin Dm0	lamin B
CL13413Contig1	107.803	887.246	8.23024	3.04093	2.66689e-06	0.000491005	Up	351	-	-	-
CL10034Contig2	19.3168	160.934	8.33128	3.05854	0.000473888	0.0304329	Up	1365	hypothetical protein DAPPUDRAFT_303131 [Daphnia pulex]	Sorbitol dehydrogenase	L-iditol 2-dehydrogenase
CL28Contig8	31.5192	263.115	8.34777	3.06139	5.0633e-05	0.00544443	Up	1942	-	-	-
comp34432_c0_seq1_7	23.3903	198.012	8.46557	3.08161	0.000249656	0.0187776	Up	4744	ATP-dependent Clp protease ATP-binding subunit clpX-like	ATP-dependent Clp protease ATP-binding subunit clpX-like, mitochondrial	ATP-dependent Clp protease ATP-binding subunit ClpX
comp34759_c1_seq1_3	19.6558	167.042	8.49835	3.08718	0.000654806	0.0382154	Up	2928	WD repeat domain phosphoinositide-interacting protein 4 [Zootermopsis nevadensis]	WD repeat domain phosphoinositide-interacting protein 4	-
CL9746Contig1	132.071	1124.31	8.51296	3.08966	4.55472e-06	0.000768133	Up	2805	-	-	-
CL17174Contig1	63.5143	542.815	8.54634	3.09531	3.78358e-06	0.000660803	Up	337	myosin heavy chain type b [Marsupenaeus japonicus]	Myosin heavy chain, muscle	myosin heavy chain 6/7
comp34519_c0_seq3_1	24.9418	214.508	8.60036	3.1044	0.000139789	0.0121063	Up	1701	putative cuticle protein [Lepeophtheirus salmonis]	-	-
CL9605Contig1	33.7544	290.585	8.6088	3.10581	5.21759e-05	0.00557826	Up	765	-	-	-
CL14Contig13	77.1202	665.752	8.63265	3.1098	1.95134e-06	0.000384974	Up	2820	death-associated protein-like [Penaeus monodon]	Death-associated protein 1	-
CL13341Contig1	31.3408	270.93	8.64464	3.11181	4.34565e-05	0.00475264	Up	327	myosin heavy chain type 2 [Penaeus monodon]	Myosin heavy chain, striated muscle	myosin heavy chain 6/7
CL21303Contig1	19.9945	173.329	8.6688	3.11583	0.000335955	0.0234907	Up	2065	-	-	-
CL3021Contig1	21.2989	184.875	8.68003	3.1177	0.000201523	0.0158686	Up	523	myosin heavy chain type 1 [Penaeus monodon]	Myosin heavy chain, muscle	myosin heavy chain 6/7
CL4776Contig1	36.2808	315.195	8.68766	3.11897	3.6473e-05	0.00404946	Up	734	hypothetical protein T09_7984	-	-
comp31505_c2_seq1_7	24.1582	209.915	8.6892	3.11922	0.000117658	0.0105281	Up	3174	hypothetical protein DAPPUDRAFT_201054 [Daphnia pulex]	Protein tumorous imaginal discs, mitochondrial	DnaJ homolog subfamily A member 3
CL15843Contig1	21.1207	189.608	8.97735	3.16629	0.000189045	0.015166	Up	2395	Outer dense fiber protein 3 [Zootermopsis nevadensis]	Outer dense fiber protein 3	-
CL4946Contig1	15.5207	139.354	8.97861	3.16649	0.000536722	0.0332579	Up	2364	-	-	-
comp30678_c0_seq2_3	15.3986	138.996	9.02656	3.17418	0.000553088	0.0340658	Up	4076	PREDICTED: tubulin-specific chaperone A-like [Aplysia californica]	Tubulin-specific chaperone A	-
CL2247Contig1	57.8573	523.921	9.0554	3.17878	3.17819e-06	0.000566791	Up	1883	-	-	-
CL7269Contig1	14.7248	133.59	9.07243	3.18149	0.000614069	0.036655	Up	5276	V-H-ATPase 116 kDa subunit A [Cherax cainii]	V-type proton ATPase 116 kDa subunit a isoform 1	V-type H+-transporting ATPase subunit a
CL9965Contig1	20.1751	183.795	9.10999	3.18745	0.00015166	0.0128944	Up	3654	Protein phosphatase methylesterase 1 [Zootermopsis nevadensis]	Protein phosphatase methylesterase 1	-
CL402Contig2	27.2664	248.892	9.12816	3.19032	5.23124e-05	0.00557826	Up	3730	PREDICTED: papilin [Polistes canadensis]	Papilin	-
CL5951Contig1	13.7392	125.708	9.14958	3.19371	0.000861538	0.047061	Up	2303	-	-	-
CL2126Contig2	56.28	516.625	9.17955	3.19842	4.08886e-06	0.000707027	Up	2148	-	-	-
CL19829Contig1	30.8951	283.742	9.18406	3.19913	3.48642e-05	0.00394791	Up	651	-	-	-
CL25887Contig1	42.3931	389.608	9.19037	3.20012	1.06334e-05	0.00152739	Up	5418	hypothetical protein AMK59_968 [Oryctes borbonicus]	-	-
CL24308Contig1	575.565	5290.57	9.19196	3.20037	4.34549e-08	1.68497e-05	Up	225	beta-actin [Penaeus monodon]	Actin (Fragment)	actin beta/gamma 1
comp31477_c0_seq4_2	14.0983	129.838	9.20946	3.20312	0.000833321	0.0460961	Up	645	-	-	-
CL7606Contig1	23.513	217.148	9.23521	3.20714	0.000154454	0.0130884	Up	1183	hypothetical protein DAPPUDRAFT_18346	Pro-resilin	-
CL3699Contig2	16.9518	156.857	9.2531	3.20994	0.000301978	0.021714	Up	2865	putative inorganic phosphate cotransporter	Putative inorganic phosphate cotransporter	MFS transporter, ACS family, solute carrier family 17 (sodium-dependent inorganic phosphate cotransporter), member 5
CL6513Contig1	72.157	672.27	9.31677	3.21983	4.90584e-06	0.000809987	Up	2048	troponin C2 [Litopenaeus vannamei]	Troponin C, isotype gamma	-
CL8800Contig3	16.857	157.712	9.3559	3.22588	0.000325652	0.0229109	Up	2610	Riboflavin kinase [Zootermopsis nevadensis]	Riboflavin kinase	riboflavin kinase
CL3718Contig2	1334.97	12499.5	9.36312	3.22699	1.95815e-08	8.4222e-06	Up	7623	Protein TANC2 [Zootermopsis nevadensis]	Protein TANC2	-
CL353Contig4	11.7922	111.553	9.45987	3.24182	0.000810945	0.0453624	Up	4523	E3 ubiquitin-protein ligase Su(dx) [Zootermopsis nevadensis]	E3 ubiquitin-protein ligase Su(dx)	atrophin-1 interacting protein 5 (WW domain containing E3 ubiquitin protein ligase 1)
CL44039Contig1	43.3253	410.155	9.46688	3.24289	6.25421e-06	0.000987992	Up	644	-	-	-
comp26994_c0_seq3_4	22.2136	211.576	9.5246	3.25166	7.10747e-05	0.00706526	Up	4029	-	-	-
CL45311Contig1	13.1039	126.113	9.62408	3.26665	0.0005208	0.0325075	Up	844	-	-	-
CL32448Contig1	13.9186	135.909	9.76454	3.28755	0.000396525	0.0264441	Up	949	-	-	-
CL4518Contig2	323.554	3178.14	9.82262	3.29611	4.91553e-08	1.84994e-05	Up	1244	DD5 [Marsupenaeus japonicus]	Pupal cuticle protein 27	-
CL16196Contig1	13.0358	128.266	9.83946	3.29858	0.000529248	0.0329143	Up	1491	cell division cycle 2 [Litopenaeus vannamei]	Cyclin-dependent kinase 1	cyclin-dependent kinase 1
CL17629Contig1	16.452	161.889	9.84011	3.29868	0.000234463	0.0177785	Up	1849	-	-	-
CL21464Contig1	21.7484	214.418	9.85905	3.30145	5.85435e-05	0.00611517	Up	887	-	-	-
CL28491Contig1	12.0394	120.487	10.0077	3.32304	0.000747788	0.0424795	Up	269	myosin heavy chain	Myosin-4	myosin heavy chain 6/7
CL3954Contig2	57.7236	581.616	10.0759	3.33283	1.25586e-06	0.000270217	Up	2080	AGAP006441-PB [Anopheles gambiae str. PEST]	GTP cyclohydrolase 1	GTP cyclohydrolase I
CL12323Contig1	33.8115	341.279	10.0936	3.33537	3.82114e-06	0.000662974	Up	3794	Hsc70-interacting protein	Hsc70-interacting protein	-
CL17245Contig1	22.6169	229.223	10.135	3.34128	3.28034e-05	0.00377298	Up	424	myosin heavy chain type 3	Myosin heavy chain, muscle	myosin heavy chain 6/7
comp22334_c0_seq1_7	73.0917	752.863	10.3003	3.36461	4.31096e-07	0.000114921	Up	1152	-	-	-
CL2917Contig1	15.7004	162.372	10.3419	3.37043	0.000187208	0.0150659	Up	3466	-	-	-
CL32977Contig1	9.64817	100.786	10.4462	3.3849	0.000838472	0.0460961	Up	1104	small androgen receptor-interacting protein 1 [Penaeus monodon]	RWD domain-containing protein 1	-
CL25263Contig1	40.6928	425.588	10.4586	3.38661	1.48463e-05	0.00197885	Up	670	-	-	-
comp36388_c0_seq1_7	11.535	120.732	10.4666	3.38772	0.000634484	0.0373666	Up	5397	hypothetical protein BRAFLDRAFT_200916 [Branchiostoma floridae]	Lipase maturation factor 1	-
CL1944Contig2	15.0595	157.79	10.4777	3.38926	0.000201169	0.0158686	Up	1706	serine proteinase inhibitor 6 [Penaeus monodon]	Leukocyte elastase inhibitor	serpin B
comp29791_c0_seq1_8	10.3452	108.995	10.5358	3.39723	0.000679883	0.0391874	Up	5624	Membrane-associated protein Hem [Zootermopsis nevadensis]	Membrane-associated protein Hem	NCK-associated protein 1
CL27542Contig1	16.8456	178.399	10.5902	3.40466	9.44351e-05	0.00877218	Up	1588	Placental protein 11 [Zootermopsis nevadensis]	Poly(U)-specific endoribonuclease homolog	-
comp31546_c0_seq1_7	27.8923	297.637	10.671	3.41562	4.94454e-06	0.00081375	Up	3931	nucleolar protein-like protein 5A [Daphnia pulex]	Nucleolar protein 56	nucleolar protein 56
CL233Contig1	19.8003	211.804	10.697	3.41913	3.64252e-05	0.00404946	Up	8175	PREDICTED: SH3 and multiple ankyrin repeat domains protein 3-like isoform X2 [Halyomorpha halys]	SH3 and multiple ankyrin repeat domains protein 3	SH3 and multiple ankyrin repeat domains protein
comp10873_c0_seq1_3	61.9206	663.425	10.7141	3.42144	3.23455e-07	9.09638e-05	Up	3789	14-3-3 epsilon [Penaeus monodon]	-	-
CL12516Contig1	9.83401	106.535	10.8333	3.43741	0.000848786	0.0465632	Up	2336	Deoxynucleoside kinase [Papilio xuthus]	Deoxynucleoside kinase	-
CL16232Contig1	134.78	1461.66	10.8448	3.43893	4.42878e-08	1.69163e-05	Up	1736	i-type lysozyme-like protein 2 [Penaeus monodon]	-	-
comp26674_c0_seq1_8	19.0111	206.594	10.867	3.44188	2.74627e-05	0.00327651	Up	3254	PREDICTED: moesin/ezrin/radixin homolog 1 isoform X2 [Halyomorpha halys]	Moesin/ezrin/radixin homolog 1	-
CL4500Contig2	16.3115	178.171	10.923	3.4493	5.92702e-05	0.0061659	Up	2579	PREDICTED: ribose-5-phosphate isomerase-like [Priapulus caudatus]	Ribose-5-phosphate isomerase (Fragment)	ribose 5-phosphate isomerase A
CL2471Contig1	26.3843	288.572	10.9373	3.45118	1.01164e-05	0.00147518	Up	3604	beta-N-acetylglucosaminidase [Litopenaeus vannamei]	Chitooligosaccharidolytic beta-N-acetylglucosaminidase	hexosaminidase
CL16950Contig1	373.794	4125.84	11.0377	3.46437	9.0795e-09	4.55604e-06	Up	577	DD5 [Marsupenaeus japonicus]	Endocuticle structural glycoprotein SgAbd-2	-
comp27667_c0_seq2_8	24.672	272.95	11.0631	3.46769	1.19025e-05	0.00167912	Up	2954	hypothetical protein DAPPUDRAFT_217669 [Daphnia pulex]	Reticulocalbin-2	-
CL2702Contig2	133.261	1478.47	11.0945	3.47177	1.92092e-08	8.38616e-06	Up	6561	excitatory amino acid transporter [Lasius niger]	Excitatory amino acid transporter 3	solute carrier family 1 (glial high affinity glutamate transporter), member 2
CL2376Contig3	24.6827	275.725	11.1708	3.48165	9.02414e-06	0.00133492	Up	2203	PREDICTED: G-protein coupled receptor moody isoform X2 [Cimex lectularius]	G-protein coupled receptor moody	-
CL35801Contig1	9.16702	102.634	11.1959	3.4849	0.000871245	0.0474393	Up	817	PREDICTED: deoxyuridine 5-triphosphate nucleotidohydrolase [Cimex lectularius]	Deoxyuridine 5'-triphosphate nucleotidohydrolase	dUTP pyrophosphatase
CL1860Contig1	9.83343	110.572	11.2445	3.49115	0.000615221	0.036655	Up	7460	PREDICTED: protein Hook homolog 3-like [Limulus polyphemus]	Protein Hook homolog 3	-
comp12668_c0_seq1_8	11.102	125.433	11.2982	3.49802	0.000357757	0.0244801	Up	748	-	-	-
CL28220Contig1	9.93288	112.627	11.3388	3.5032	0.000614661	0.036655	Up	301	-	-	-
CL6856Contig1	13.4575	152.761	11.3514	3.5048	0.000161093	0.0134287	Up	1569	-	-	-
CL28164Contig1	16.7506	191.263	11.4183	3.51327	3.49421e-05	0.00394799	Up	233	-	-	-
CL26160Contig1	44.2756	505.848	11.425	3.51412	1.08395e-06	0.000238112	Up	1520	-	-	-
CL5913Contig1	10.314	118.449	11.4843	3.52159	0.000385353	0.0258161	Up	3531	midline fasciclin [Scylla paramamosain]	Fasciclin-3	-
CL1Contig596	10.2533	117.873	11.4961	3.52307	0.00048171	0.0307807	Up	4339	Calcium-independent phospholipase A2-gamma [Zootermopsis nevadensis]	Calcium-independent phospholipase A2-gamma	-
CL11829Contig1	18.0528	208.992	11.5767	3.53315	2.47777e-05	0.00300492	Up	3065	hypothetical protein DAPPUDRAFT_302612 [Daphnia pulex]	Ribonucleoside-diphosphate reductase large subunit	ribonucleoside-diphosphate reductase subunit M1
CL5387Contig1	56.591	657.477	11.6181	3.5383	1.11521e-07	3.58991e-05	Up	3767	hypothetical protein DAPPUDRAFT_303061 [Daphnia pulex]	Pancreatic triacylglycerol lipase	pancreatic triacylglycerol lipase
CL10340Contig1	20.431	237.603	11.6296	3.53972	1.52973e-05	0.00201936	Up	1566	PREDICTED: uncharacterized protein LOC105564316 isoform X4 [Vollenhovia emeryi]	Cuticle protein 6	-
CL12659Contig2	12.3223	144.112	11.6952	3.54784	0.000171235	0.0140409	Up	1406	-	-	-
CL1Contig1290	90.2336	1058.72	11.7331	3.55252	1.89136e-08	8.34529e-06	Up	3877	hypothetical protein DAPPUDRAFT_194440 [Daphnia pulex]	Protein msta, isoform B	-
CL29607Contig1	30.5834	361.171	11.8094	3.56186	6.43382e-06	0.00101164	Up	1088	-	-	-
comp33294_c2_seq12_4	123.394	1458.81	11.8224	3.56345	6.3973e-08	2.28974e-05	Up	5462	PREDICTED: glutamate receptor ionotropic	Glutamate receptor ionotropic, kainate 2	glutamate receptor, ionotropic kainate 2
CL7967Contig1	129.589	1544.39	11.9176	3.57502	1.38565e-08	6.33231e-06	Up	1573	uncharacterized protein Dere_GG20854 [Drosophila erecta]	-	-
CL12741Contig1	11.7422	140.029	11.9253	3.57595	0.000106609	0.00969193	Up	3471	PREDICTED: cysteine--tRNA ligase	Cysteine--tRNA ligase, cytoplasmic	cysteinyl-tRNA synthetase
CL6839Contig1	12.8166	153.477	11.9749	3.58194	0.000120295	0.0106989	Up	2213	hypothetical protein DAPPUDRAFT_303124 [Daphnia pulex]	Follistatin-related protein 1	-
CL7523Contig1	36.0909	434.573	12.0411	3.58989	5.37014e-07	0.000136069	Up	2562	Nicotinamide mononucleotide adenylyltransferase 1 [Zootermopsis nevadensis]	Nicotinamide mononucleotide adenylyltransferase 1	nicotinamide mononucleotide adenylyltransferase
comp30918_c0_seq4_7	10.2533	123.928	12.0867	3.59535	0.000302909	0.021714	Up	4244	PREDICTED: S-adenosylmethionine decarboxylase proenzyme isoform X2 [Bombus terrestris]	S-adenosylmethionine decarboxylase proenzyme	S-adenosylmethionine decarboxylase
CL6Contig15	12.6183	152.891	12.1166	3.59891	0.000109085	0.00984708	Up	2733	-	-	-
CL46391Contig1	24.9049	303.573	12.1893	3.60754	3.46507e-06	0.000611373	Up	1510	-	-	-
CL1Contig1052	9.94014	122.558	12.3296	3.62406	0.000215652	0.0166751	Up	4726	-	-	-
CL25085Contig1	31.3105	387.58	12.3786	3.62977	4.92775e-07	0.000128029	Up	1290	-	-	-
CL25328Contig1	27.4537	340.959	12.4194	3.63453	1.03001e-06	0.000227238	Up	561	myosin heavy chain type 1 [Penaeus monodon]	Myosin heavy chain, muscle	myosin heavy chain 6/7
CL13133Contig1	10.7458	133.735	12.4453	3.63753	0.000170883	0.014039	Up	1919	AF357226_1CUB-serine protease [Panulirus argus]	Trypsin-1	-
comp34281_c0_seq3_7	30.4318	379.008	12.4544	3.63858	4.55255e-07	0.000118884	Up	8704	calcium-activated potassium channel transcript variant 2 [Scylla paramamosain]	Calcium-activated potassium channel slo-1	potassium large conductance calcium-activated channel subfamily M alpha member 1
CL44024Contig1	118.779	1490.61	12.5494	3.64955	3.21007e-05	0.00370047	Up	625	DD9A [Marsupenaeus japonicus]	Cuticle protein AMP1A	-
comp29524_c0_seq6_8	25.8894	326.018	12.5927	3.65452	1.79887e-06	0.000359656	Up	6651	PREDICTED: elongation of very long chain fatty acids protein AAEL008004 isoform X1 [Acromyrmex echinatior]	Elongation of very long chain fatty acids protein AAEL008004	-
CL25966Contig1	103.876	1309.55	12.6069	3.65614	4.41986e-07	0.000117037	Up	546	arthrodial cuticle protein AMP8.1 [Callinectes sapidus]	Cuticle protein AMP1A	-
CL21794Contig1	15.7004	198.272	12.6285	3.65861	2.48341e-05	0.00300492	Up	1085	-	-	-
CL10564Contig1	8.22729	104.232	12.669	3.66323	0.000416104	0.0275874	Up	1763	-	-	-
CL4518Contig1	667.488	8532.97	12.7837	3.67623	4.62487e-05	0.00501514	Up	1007	DD5 [Marsupenaeus japonicus]	-	-
comp37983_c0_seq1_3	23.7241	303.39	12.7883	3.67675	1.38415e-06	0.000290348	Up	5214	uncharacterized protein Dana_GF17620	Calcium uptake protein 3, mitochondrial	-
CL1494Contig3	17.5341	225.307	12.8496	3.68365	7.98142e-06	0.00120862	Up	9426	PREDICTED: LOW QUALITY PROTEIN: adenomatous polyposis coli protein-like [Limulus polyphemus]	Adenomatous polyposis coli protein	adenomatosis polyposis coli protein
comp19981_c0_seq1_8	30.0018	387.055	12.901	3.68941	5.33238e-07	0.000136069	Up	3200	PREDICTED: tubulin-specific chaperone A [Chinchilla lanigera]	Tubulin-specific chaperone A	-
CL2563Contig4	18.9542	244.632	12.9065	3.69002	4.61686e-06	0.000769722	Up	6369	Membrane-associated protein Hem [Zootermopsis nevadensis]	Membrane-associated protein Hem	NCK-associated protein 1
CL47365Contig1	8.45288	109.939	13.0061	3.70112	0.000261101	0.0194526	Up	1103	PREDICTED: cystatin-A1-like [Neolamprologus brichardi]	Cystatin-A	-
CL11428Contig1	14.184	185.243	13.0599	3.70708	2.50449e-05	0.00302328	Up	6750	PREDICTED: U5 small nuclear ribonucleoprotein 200 kDa helicase-like [Lepisosteus oculatus]	U5 small nuclear ribonucleoprotein 200 kDa helicase	pre-mRNA-splicing helicase BRR2
CL22604Contig1	7.14393	94.1802	13.1833	3.72063	0.000629576	0.0372064	Up	577	putative cuticle protein [Lepeophtheirus salmonis]	-	-
CL1333Contig1	9.31066	122.849	13.1944	3.72185	0.000156835	0.0131755	Up	1948	Ras-related C3 botulinum toxin substrate 1 [Fenneropenaeus chinensis]	Ras-related protein Rac1	Ras-related C3 botulinum toxin substrate 1
comp31985_c0_seq4_4	294.97	3898.4	13.2162	3.72424	1.52405e-06	0.000310778	Up	2116	PREDICTED: F-box/LRR-repeat protein 7 isoform X1 [Polistes canadensis]	F-box/LRR-repeat protein 12	-
CL16065Contig1	8.12116	107.713	13.2633	3.72937	0.000382105	0.0256321	Up	709	-	-	-
comp27278_c0_seq1_7	9.63689	127.959	13.278	3.73097	0.000793765	0.0446454	Up	1886	PREDICTED: probable phosphoserine aminotransferase [Fopius arisanus]	Probable phosphoserine aminotransferase	phosphoserine aminotransferase
comp26451_c0_seq4_4	13.7737	183.81	13.345	3.73823	1.53917e-05	0.00202518	Up	6454	RNA polymerase II largest subunit	DNA-directed RNA polymerase II subunit RPB1	DNA-directed RNA polymerase II subunit RPB1
CL19464Contig1	32.767	443.692	13.5408	3.75924	2.9575e-06	0.000536787	Up	1297	Splicing factor 3A subunit 2 [Toxocara canis]	-	-
CL3822Contig2	15.5354	211.178	13.5933	3.76482	5.86591e-06	0.000935272	Up	5237	ETS domain-containing protein Elk-3 [Zootermopsis nevadensis]	ETS domain-containing protein Elk-3	friend leukemia integration 1 transcription factor
comp26793_c1_seq1_8	10.6952	145.491	13.6035	3.7659	4.8703e-05	0.005259	Up	2771	PREDICTED: uncharacterized protein LOC106174438 isoform X3 [Lingula anatina]	AKT-interacting protein	-
comp32573_c1_seq2_4	22.9055	312.243	13.6318	3.7689	7.50458e-07	0.000177827	Up	849	-	-	-
CL15679Contig1	12.607	172.458	13.6796	3.77395	3.19373e-05	0.0036983	Up	1569	PREDICTED: uncharacterized protein LOC106683306 isoform X2 [Halyomorpha halys]	-	-
CL9725Contig2	6.88659	95.0001	13.7949	3.78607	0.00048909	0.0311357	Up	2343	hypothetical protein DAPPUDRAFT_315075 [Daphnia pulex]	Carbohydrate sulfotransferase 1	-
CL8213Contig2	7.99726	110.333	13.7964	3.78622	0.000218649	0.0168287	Up	3822	PREDICTED: DNA ligase 1-like [Lingula anatina]	DNA ligase 1	DNA ligase 1
CL44214Contig1	47.5137	672.736	14.1588	3.82363	0.000177717	0.0144154	Up	482	-	-	-
CL20544Contig1	31.9659	454.324	14.2128	3.82911	5.7967e-05	0.00606733	Up	480	-	-	-
CL2137Contig1	19.0266	271.003	14.2433	3.83222	2.11493e-06	0.000410033	Up	4979	alpha 2 macroglobulin [Litopenaeus vannamei]	Alpha-2-macroglobulin-like protein 1	-
CL117Contig6	13.5789	193.596	14.2571	3.83361	7.26182e-06	0.00112631	Up	3810	C-type lectin 3	-	-
CL236Contig3	12.716	184.46	14.5061	3.85859	1.46825e-05	0.00196726	Up	13694	hypothetical protein TcasGA2_TC011986 [Tribolium castaneum]	Neurogenic locus notch homolog protein 4	-
comp33359_c0_seq21_3	16.8483	245.275	14.5579	3.86373	0.000132596	0.0115876	Up	4627	excitatory amino acid transporter [Lasius niger]	Excitatory amino acid transporter 3	solute carrier family 1 (glial high affinity glutamate transporter), member 2
CL7637Contig1	71.4491	1041.98	14.5835	3.86626	3.73022e-09	2.09806e-06	Up	1919	alkaline phosphatase [Litopenaeus vannamei]	Alkaline phosphatase, tissue-nonspecific isozyme	alkaline phosphatase
comp28460_c0_seq1_8	5.68051	84.1867	14.8203	3.8895	0.000615893	0.036655	Up	3715	-	-	-
CL20142Contig1	56.5192	838.171	14.8298	3.89043	2.90775e-09	1.71066e-06	Up	2912	hypothetical protein OCBIM_22027705mg [Octopus bimaculoides]	R3H domain-containing protein 4	-
CL12547Contig1	13.9006	206.272	14.8391	3.89133	7.69248e-06	0.00118022	Up	624	-	-	-
CL1571Contig1	11.3867	169.365	14.874	3.89472	2.20999e-05	0.00276986	Up	7813	PREDICTED: protein SpAN [Strongylocentrotus purpuratus]	Blastula protease 10	-
CL1482Contig2	21.9921	327.254	14.8806	3.89536	4.16398e-07	0.000112411	Up	6290	hypothetical protein DAPPUDRAFT_306823 [Daphnia pulex]	Collagen alpha-2(IV) chain	collagen, type IV, alpha
CL47956Contig1	17.3024	258.98	14.9678	3.90379	2.08714e-06	0.000407733	Up	1207	putative cuticle protein [Lepeophtheirus salmonis]	-	-
comp25728_c0_seq2_8	13.4057	202.007	15.0687	3.91349	7.38243e-05	0.0072386	Up	4710	-	-	-
CL11788Contig1	5.76748	87.8451	15.2311	3.92895	0.000658512	0.0383007	Up	1013	-	-	-
CL17987Contig1	7.89495	120.524	15.266	3.93225	9.36264e-05	0.00872874	Up	1544	-	-	-
CL15145Contig1	12.0234	183.631	15.2727	3.93289	9.4763e-06	0.00138976	Up	908	Cuticle protein AM1199	Cuticle protein AM1199	-
CL110Contig9	8.01039	123.216	15.3821	3.94318	0.000117413	0.0105246	Up	5166	hypothetical protein L798_11237 [Zootermopsis nevadensis]	Striatin-interacting protein 1	-
CL4776Contig2	25.6332	405.534	15.8206	3.98374	9.42203e-07	0.000214362	Up	896	-	-	-
CL193Contig4	7.73822	124.192	16.0492	4.00443	7.18207e-05	0.00711025	Up	962	PREDICTED: LOW QUALITY PROTEIN: glutathione peroxidase-like [Limulus polyphemus]	Glutathione peroxidase	glutathione peroxidase
CL8342Contig1	5.17259	83.3835	16.1203	4.0108	0.000518841	0.0324247	Up	4419	hypothetical protein DAPPUDRAFT_313761 [Daphnia pulex]	Kelch-like protein 8	-
CL2049Contig2	9.68631	156.301	16.1362	4.01223	2.28572e-05	0.00281904	Up	4257	hypothetical protein L798_14929 [Zootermopsis nevadensis]	Alpha-mannosidase 2x	alpha-mannosidase
CL3185Contig2	8.84601	142.851	16.1486	4.01334	3.01171e-05	0.00353383	Up	3307	PREDICTED: fumarate hydratase	Fumarate hydratase, mitochondrial	fumarate hydratase, class II
CL9677Contig1	236.488	3838.46	16.2311	4.02069	3.68269e-05	0.0040799	Up	835	Cuticle protein AMP4	Cuticle protein AMP4	-
CL9772Contig1	23.8454	388.548	16.2945	4.02631	1.05623e-07	3.44339e-05	Up	5647	TEP isoform 1 [Pacifastacus leniusculus]	CD109 antigen	-
CL3133Contig3	12.0877	198.257	16.4016	4.03576	4.67634e-06	0.000777107	Up	5966	PREDICTED: golgin subfamily B member 1-like isoform X2 [Lingula anatina]	-	-
CL5428Contig1	7.07356	116.917	16.5287	4.04691	0.000113547	0.0102318	Up	2448	hypothetical protein DAPPUDRAFT_196036 [Daphnia pulex]	Chorion peroxidase	-
CL6224Contig1	5.07605	84.4675	16.6404	4.05662	0.000483727	0.0308341	Up	4403	PREDICTED: chromosome-associated kinesin KIF4-like [Lingula anatina]	Chromosome-associated kinesin KIF4	-
CL213Contig2	11.5786	193.461	16.7085	4.06251	0.000103371	0.00950407	Up	1982	-	-	-
CL651Contig3	5.939	99.8309	16.8094	4.0712	0.000174622	0.0142547	Up	10293	PREDICTED: abnormal spindle-like microcephaly-associated protein homolog isoform X1 [Strongylocentrotus purpuratus]	Abnormal spindle-like microcephaly-associated protein homolog	-
CL1494Contig4	10.7691	181.611	16.864	4.07588	7.1674e-06	0.00111504	Up	9366	PREDICTED: LOW QUALITY PROTEIN: adenomatous polyposis coli protein-like [Limulus polyphemus]	Adenomatous polyposis coli protein	adenomatosis polyposis coli protein
comp36483_c0_seq1_7	7.04914	120.021	17.0264	4.0897	8.33577e-05	0.0079897	Up	2636	PREDICTED: MFS-type transporter SLC18B1-like [Trichogramma pretiosum]	MFS-type transporter SLC18B1	-
CL4000Contig1	17.8778	304.698	17.0434	4.09114	2.41232e-07	7.09157e-05	Up	2748	PREDICTED: tenascin-like	Tenascin	tenascin
CL9275Contig1	6.14924	105.02	17.0785	4.09411	0.000169835	0.0139978	Up	1191	PREDICTED: mitochondrial amidoxime-reducing component 1-like [Camponotus floridanus]	-	-
CL5312Contig1	10.1782	174.959	17.1895	4.10346	5.20612e-06	0.00084592	Up	4525	mitochondrial glutamate carrier protein [Anopheles darlingi]	Mitochondrial glutamate carrier 1	-
CL1Contig171	46.8693	813.075	17.3477	4.11667	6.7999e-10	4.64053e-07	Up	3133	-	-	-
CL11619Contig1	38.1754	665.298	17.4274	4.12329	3.08155e-09	1.77217e-06	Up	948	C-type lectin [Portunus trituberculatus]	-	-
CL3Contig5	6.78945	119.418	17.5888	4.13659	4.73596e-05	0.00512475	Up	365	-	-	-
CL3673Contig2	9.65781	169.874	17.5893	4.13662	6.22944e-06	0.000987125	Up	2330	integrin beta 6	Integrin beta-4	integrin beta 1
comp23557_c0_seq1_3	28.0633	497.967	17.7444	4.14929	7.17867e-09	3.80059e-06	Up	2212	PREDICTED: eukaryotic translation initiation factor 2 subunit 2 isoform X2 [Diachasma alloeum]	Eukaryotic translation initiation factor 2 subunit 2	translation initiation factor 2 subunit 2
CL353Contig3	6.72753	119.471	17.7585	4.15044	4.57601e-05	0.0049727	Up	4367	E3 ubiquitin-protein ligase Su(dx) [Zootermopsis nevadensis]	E3 ubiquitin-protein ligase Su(dx)	atrophin-1 interacting protein 5 (WW domain containing E3 ubiquitin protein ligase 1)
CL4008Contig3	6.45425	116.238	18.0096	4.17069	6.13412e-05	0.00630947	Up	865	Cuticle protein AM1159	Cuticle protein AM1159	-
CL5042Contig1	8.51542	153.66	18.0449	4.17352	1.31525e-05	0.00182033	Up	2912	hypothetical protein L798_13136 [Zootermopsis nevadensis]	Larval cuticle protein LCP-17	-
comp25277_c0_seq2_8	8.65122	156.932	18.1399	4.1811	3.85752e-05	0.0042369	Up	3388	PREDICTED: UPF0462 protein C4orf33 homolog isoform X1 [Alligator sinensis]	UPF0462 protein C4orf33 homolog	-
CL17710Contig1	9.29205	170.113	18.3074	4.19435	7.48823e-06	0.00115443	Up	1340	PREDICTED: uncharacterized protein LOC100879113 [Megachile rotundata]	-	collagen, type I, alpha
CL8548Contig1	47.3612	880.243	18.5857	4.21612	2.15759e-10	1.69895e-07	Up	5445	multiple pdz domain protein	FERM and PDZ domain-containing protein 2	-
CL13126Contig2	21.0439	391.143	18.587	4.21622	2.75864e-08	1.13867e-05	Up	3310	McKusick-Kaufman/Bardet-Biedl syndromes putative chaperonin [Zootermopsis nevadensis]	McKusick-Kaufman/Bardet-Biedl syndromes putative chaperonin	-
CL1069Contig2	6.72873	125.391	18.6352	4.21996	4.4686e-05	0.00487668	Up	4275	hypothetical protein L798_04002 [Zootermopsis nevadensis]	Zinc finger C2HC domain-containing protein 1A	-
comp26591_c3_seq1_8	16.6921	313.644	18.7899	4.23189	7.64083e-08	2.64244e-05	Up	3070	PREDICTED: lysyl oxidase homolog 2 [Athalia rosae]	Lysyl oxidase homolog 2	-
CL22Contig15	4.86698	91.6846	18.8381	4.23558	0.000191505	0.0152676	Up	6955	PREDICTED: transcriptional adapter 3-like [Limulus polyphemus]	Transcriptional adapter 3	-
comp29665_c1_seq2_8	13.2539	250.202	18.8776	4.2386	3.3275e-07	9.25606e-05	Up	4671	PREDICTED: proliferation-associated protein 2G4 isoform X2 [Cimex lectularius]	-	-
CL3021Contig4	19.9678	377.811	18.921	4.24192	8.51986e-05	0.00807943	Up	1712	myosin heavy chain type a [Marsupenaeus japonicus]	Myosin heavy chain, muscle	myosin heavy chain 6/7
CL16017Contig1	16.2574	311.352	19.1513	4.25937	5.92641e-08	2.15129e-05	Up	1396	C-type lectin 4 [Fenneropenaeus chinensis]	-	-
CL16371Contig1	6.64175	127.819	19.2448	4.26639	2.32923e-05	0.00285892	Up	6467	PREDICTED: probable Ras GTPase-activating protein isoform X2 [Acromyrmex echinatior]	Probable Ras GTPase-activating protein	RAS protein activator-like 2
CL228Contig6	805.235	15600.8	19.3742	4.27607	3.84899e-13	6.56677e-10	Up	4184	-	-	-
CL5968Contig1	3.93076	76.176	19.3795	4.27646	0.000568311	0.0346697	Up	1703	PREDICTED: uncharacterized protein LOC100748694 [Bombus impatiens]	-	-
CL11556Contig1	13.0989	254.959	19.4642	4.28275	2.18853e-07	6.51252e-05	Up	759	fortilin binding protein 1 [Penaeus monodon]	-	-
CL25473Contig1	143.618	2801.2	19.5045	4.28573	1.44978e-05	0.00195789	Up	752	DD9B [Marsupenaeus japonicus]	Cuticle protein AMP1A	-
CL6177Contig1	3.52457	70.3801	19.9684	4.31965	0.000835394	0.0460961	Up	679	-	-	-
CL35866Contig1	94.188	1881.93	19.9806	4.32053	8.11701e-12	9.03159e-09	Up	6368	PREDICTED: sarcolemmal membrane-associated protein-like isoform X5 [Lingula anatina]	Sarcolemmal membrane-associated protein	-
CL6257Contig1	3.99153	80.2021	20.0931	4.32863	0.000377244	0.0254314	Up	2440	-	-	-
CL235Contig1	10.2503	206.29	20.1252	4.33093	1.15606e-05	0.00163908	Up	3002	eukaryotic translation initiation factor 2B	Translation initiation factor eIF-2B subunit beta	translation initiation factor eIF-2B subunit beta
CL10526Contig1	7.9313	159.725	20.1386	4.33189	4.45054e-06	0.000759306	Up	1419	eukaryotic translation elongation factor 1 epsilon 1 [Scylla paramamosain]	Eukaryotic translation elongation factor 1 epsilon-1	-
comp25995_c0_seq3_4	4.48291	90.5329	20.1951	4.33594	0.000166021	0.0137056	Up	4036	putative cytochrome P450 CYP44 [Zootermopsis nevadensis]	Probable cytochrome P450 CYP44	-
CL306Contig3	27.0126	553.13	20.4768	4.35592	1.81415e-09	1.11872e-06	Up	4192	hypothetical protein SINV_14216	-	-
comp32757_c0_seq2_4	19.556	400.857	20.4979	4.3574	6.87554e-09	3.70432e-06	Up	8121	Cytoplasmic FMR1-interacting protein [Zootermopsis nevadensis]	Cytoplasmic FMR1-interacting protein	cytoplasmic FMR1 interacting protein
CL6346Contig1	5.16357	106.307	20.5879	4.36372	7.68789e-05	0.00750934	Up	1184	-	-	-
comp30427_c0_seq2_4	137.91	2843.17	20.6161	4.3657	1.38982e-05	0.00189694	Up	1210	DD5 [Marsupenaeus japonicus]	Endocuticle structural glycoprotein SgAbd-2	-
comp28193_c0_seq1_4	3.52457	72.9905	20.709	4.37219	0.000612989	0.036655	Up	1133	-	-	-
CL689Contig3	4.36079	90.6892	20.7965	4.37827	0.000159805	0.0133649	Up	7937	PREDICTED: putative epidermal cell surface receptor isoform X4 [Fopius arisanus]	Putative epidermal cell surface receptor	-
CL19782Contig1	21.5167	449.53	20.8922	4.38489	5.4681e-09	2.98586e-06	Up	652	-	-	-
comp20505_c0_seq1_6	11.535	242.834	21.052	4.39588	2.98843e-07	8.45067e-05	Up	1189	cuticular protein analogous to peritrophins 3-C5 isoform 1 precursor [Tribolium castaneum]	-	-
CL19695Contig1	5.12665	108.891	21.2402	4.40873	6.04876e-05	0.00625442	Up	411	-	-	-
CL128Contig5	8.01039	175.249	21.8777	4.45139	2.40265e-06	0.000455462	Up	2511	carbohydrate (N-acetylgalactosamine 4-sulfate 6-O) sulfotransferase 15 [Alligator mississippiensis]	Carbohydrate sulfotransferase 15	N-acetylgalactosamine 4-sulfate 6-O-sulfotransferase
CL16735Contig1	26.6273	582.556	21.8781	4.45142	5.53815e-10	3.92945e-07	Up	1583	plasminogen activator sPA [Scolopendra subspinipes]	Anionic trypsin-2	-
CL18004Contig1	4.1654	91.1662	21.8865	4.45197	0.000158147	0.0132479	Up	687	-	-	-
CL15017Contig1	4.1654	91.9335	22.0707	4.46406	0.000151436	0.0128944	Up	482	-	-	-
comp28370_c0_seq79_8	8.45348	186.831	22.1011	4.46605	1.00936e-06	0.000225561	Up	3995	Maternal protein pumilio [Zootermopsis nevadensis]	Pumilio homolog 2	-
CL27049Contig1	34.6638	766.303	22.1067	4.46641	2.42346e-09	1.45929e-06	Up	5935	hypothetical protein DAPPUDRAFT_321711 [Daphnia pulex]	Laminin subunit gamma-1	laminin, gamma 1
comp25746_c1_seq1_7	17.312	394.577	22.7922	4.51047	2.98215e-09	1.73449e-06	Up	1455	AAEL002350-PA [Aedes aegypti]	UPF0389 protein CG9231	-
comp28030_c0_seq2_7	3.89383	90.45	23.229	4.53786	0.000130532	0.0114704	Up	3387	GMP synthase [glutamine-hydrolyzing] [Zootermopsis nevadensis]	GMP synthase [glutamine-hydrolyzing]	GMP synthase (glutamine-hydrolysing)
CL2128Contig3	9.31066	216.501	23.253	4.53934	2.21232e-07	6.54527e-05	Up	2263	hypothetical protein DAPPUDRAFT_231053 [Daphnia pulex]	Carbonyl reductase [NADPH] 3	carbonyl reductase 1
CL11889Contig1	8.43924	197.343	23.384	4.54745	5.03383e-07	0.000130125	Up	2106	cathepsin C [Litopenaeus vannamei]	Dipeptidyl peptidase 1	cathepsin C
comp31729_c0_seq1_3	3.89383	91.3528	23.4609	4.55219	0.000118977	0.010609	Up	3398	GMP synthase [glutamine-hydrolyzing] [Zootermopsis nevadensis]	GMP synthase [glutamine-hydrolyzing]	GMP synthase (glutamine-hydrolysing)
CL46948Contig1	12.5762	297.578	23.6621	4.5645	8.73385e-08	2.97276e-05	Up	4141	PREDICTED: papilin-like isoform X6 [Apis mellifera]	Papilin	-
CL3940Contig1	3.81823	91.2188	23.8903	4.57835	8.4265e-05	0.00804652	Up	2792	PREDICTED: zinc finger protein OZF-like [Orycteropus afer afer]	Zinc finger protein 484	-
CL646Contig2	6.70197	160.856	24.0014	4.58504	2.04611e-06	0.000401249	Up	3570	hypothetical protein TcasGA2_TC004677 [Tribolium castaneum]	Leucine-rich repeat-containing protein 15	-
CL44724Contig1	5.71743	137.554	24.0587	4.58849	4.50087e-06	0.000765343	Up	668	-	-	-
CL10962Contig1	13.137	317.671	24.1814	4.59582	1.62006e-08	7.27366e-06	Up	2894	-	-	-
CL3937Contig1	4.83066	116.892	24.198	4.59682	2.23195e-05	0.00277276	Up	3475	PREDICTED: fibrillin-2-like [Lingula anatina]	-	-
comp32264_c3_seq4_4	4.1654	101.393	24.3418	4.60536	5.68252e-05	0.00598453	Up	4387	-	-	-
CL9308Contig1	3.37512	84.5767	25.0589	4.64725	0.000130598	0.0114704	Up	3102	PREDICTED: targeting protein for Xklp2 homolog [Lingula anatina]	Targeting protein for Xklp2 homolog	-
comp30677_c1_seq5_7	7.68997	192.793	25.0707	4.64793	5.45094e-07	0.000137436	Up	3992	PREDICTED: RNA-binding protein cabeza-like [Limulus polyphemus]	RNA-binding protein cabeza	RNA-binding protein FUS
CL943Contig1	5.15107	130.254	25.2867	4.66031	8.64948e-06	0.00128694	Up	6150	hypothetical protein DAPPUDRAFT_22257	LIX1-like protein	LIX1-like protein
CL5563Contig1	12.5206	317.955	25.3945	4.66644	1.16149e-08	5.45398e-06	Up	3372	PREDICTED: RNA polymerase II degradation factor 1-like [Copidosoma floridanum]	-	-
CL5168Contig2	240.76	6114.71	25.3976	4.66662	8.94792e-06	0.00132748	Up	1650	DD5 [Marsupenaeus japonicus]	-	-
CL1946Contig1	6.85084	177.688	25.9367	4.69692	7.68364e-07	0.000181231	Up	16929	hypothetical protein TcasGA2_TC012551 [Tribolium castaneum]	SCO-spondin	-
CL34711Contig1	5.44416	141.299	25.9543	4.6979	3.46485e-06	0.000611373	Up	1238	-	-	-
CL6697Contig1	5.94977	156.446	26.2944	4.71669	1.26706e-06	0.000270217	Up	831	-	-	-
CL22462Contig1	4.48291	118.739	26.4871	4.72722	1.02848e-05	0.00149548	Up	1428	-	-	-
CL4913Contig2	6.52752	173.77	26.6211	4.7345	4.60886e-06	0.000769722	Up	5333	PREDICTED: nuclear pore complex protein Nup155-like [Lingula anatina]	Nuclear pore complex protein Nup155	nuclear pore complex protein Nup155
CL8200Contig1	7.72514	206.932	26.7868	4.74345	1.6476e-07	5.11086e-05	Up	3386	PREDICTED: tax1-binding protein 1 homolog [Athalia rosae]	Tax1-binding protein 1 homolog	-
CL6503Contig2	4.23867	114.178	26.9373	4.75153	1.645e-05	0.00215335	Up	2375	-	-	-
CL27747Contig1	2.75871	75.569	27.3928	4.77573	0.000185908	0.0149865	Up	2126	PREDICTED: putative phospholipase B-like 2 [Limulus polyphemus]	Putative phospholipase B-like 2	-
CL7535Contig2	4.18983	117.058	27.9387	4.80419	1.24117e-05	0.00174525	Up	1984	PREDICTED: uncharacterized protein LOC106665201 [Cimex lectularius]	-	-
comp33303_c1_seq1_4	8.65122	242.485	28.029	4.80885	4.68755e-08	1.77721e-05	Up	5478	PREDICTED: solute carrier organic anion transporter family member 3A1 [Diachasma alloeum]	Solute carrier organic anion transporter family member 3A1	-
comp31936_c0_seq1_4	2.08154	59.6967	28.6792	4.84193	0.000630248	0.0372064	Up	3203	AGAP004824-PA [Anopheles gambiae str. PEST]	Eukaryotic translation initiation factor 5B	translation initiation factor 5B
CL6310Contig1	2.06904	59.4008	28.7094	4.84345	0.000660756	0.0383876	Up	2890	PREDICTED: chromatin assembly factor 1 subunit B-like [Limulus polyphemus]	Chromatin assembly factor 1 subunit B	-
CL142Contig8	2.88374	84.1453	29.1792	4.86687	0.000104816	0.00956293	Up	2859	PREDICTED: myosin heavy chain	Myosin heavy chain, muscle	myosin heavy chain 6/7
comp33946_c0_seq6_4	2.85872	84.249	29.4709	4.88122	7.05996e-05	0.00704386	Up	7758	PREDICTED: kinesin-like protein KIF21A isoform X2 [Cerapachys biroi]	Kinesin-like protein KIF21A	-
comp33218_c0_seq2_5	102.071	3042.49	29.8077	4.89761	6.23266e-13	9.96895e-10	Up	1631	DD5 [Marsupenaeus japonicus]	Endocuticle structural glycoprotein SgAbd-2	-
comp35114_c1_seq2_7	24.0037	717.59	29.8949	4.90183	3.24277e-12	3.95178e-09	Up	5684	PREDICTED: DIS3-like exonuclease 2 [Odobenus rosmarus divergens]	DIS3-like exonuclease 2	-
comp28945_c0_seq1_4	2.26733	70.1105	30.922	4.95056	0.000252867	0.0189494	Up	1080	PREDICTED: uncharacterized protein LOC102678596 [Apis dorsata]	-	collagen, type I, alpha
comp28025_c0_seq3_8	2.06904	64.4335	31.1418	4.96078	0.000355744	0.0243749	Up	1197	-	-	-
CL51279Contig1	1.92249	60.0341	31.2272	4.96473	0.000611564	0.036655	Up	221	-	-	-
CL17703Contig1	2.08154	65.3212	31.3812	4.97183	0.000310099	0.0220136	Up	1348	-	-	-
CL6248Contig3	4.1654	132.463	31.8008	4.99099	3.02086e-06	0.000544425	Up	925	hypothetical protein [Plasmodium knowlesi strain H]	-	-
CL44144Contig1	2.56332	82.7558	32.2846	5.01277	8.06976e-05	0.0077931	Up	514	-	-	-
CL12105Contig1	1.7867	57.7666	32.3315	5.01487	0.000539813	0.033409	Up	1987	hypothetical protein YQE_05088	Frizzled-1	frizzled 1/7
CL1Contig1309	4.74428	154.701	32.6078	5.02715	0.00057404	0.0348998	Up	2820	PREDICTED: moesin/ezrin/radixin homolog 1 isoform X3 [Halyomorpha halys]	Moesin/ezrin/radixin homolog 1	-
CL52501Contig1	4.13807	135.125	32.654	5.02919	1.65782e-06	0.000334063	Up	752	-	-	-
comp33825_c0_seq11_4	2.11904	69.2851	32.6965	5.03106	0.00019016	0.0152078	Up	5420	PREDICTED: TATA element modulatory factor-like isoform X2 [Crassostrea gigas]	TATA element modulatory factor	-
CL20772Contig1	35.0718	1147.62	32.7219	5.03219	1.99459e-13	3.64604e-10	Up	3805	Stathmin [Zootermopsis nevadensis]	Stathmin-4	-
CL1369Contig1	2.13154	70.94	33.2812	5.05663	0.000156459	0.0131755	Up	4787	AAEL005189-PA	Myocilin	-
CL52Contig8	3.83131	130.492	34.0593	5.08998	1.72262e-06	0.000345761	Up	12977	PREDICTED: LOW QUALITY PROTEIN: teneurin-m [Megachile rotundata]	Teneurin-m	-
CL38099Contig1	2.66102	92.94	34.9265	5.12625	6.6125e-05	0.00670193	Up	768	-	-	-
CL27714Contig1	73.4115	2565.13	34.9418	5.12688	1.56605e-14	3.81692e-11	Up	1647	-	-	-
CL47293Contig1	2.88374	102.918	35.6892	5.15741	1.337e-05	0.00184451	Up	564	actin 1 [Rimicaris exoculata]	Actin (Fragment)	-
comp32012_c0_seq4_4	3.01836	107.832	35.7254	5.15888	7.82454e-06	0.00119191	Up	2504	PREDICTED: heparanase-like [Copidosoma floridanum]	Heparanase	heparanase 1
CL140Contig1	1.60208	57.6574	35.9891	5.16949	0.000570358	0.0347532	Up	670	-	-	-
comp35992_c0_seq1_7	2.66102	98.9185	37.1732	5.21619	1.3158e-05	0.00182033	Up	4382	PREDICTED: serine-aspartate repeat-containing protein F-like [Lingula anatina]	-	-
CL9297Contig2	2.30426	86.2317	37.4228	5.22584	3.72373e-05	0.00411645	Up	4098	PREDICTED: uncharacterized protein LOC106152416 [Lingula anatina]	Ubiquitin-conjugating enzyme E2 28	ubiquitin-conjugating enzyme E2 D/E
CL689Contig6	4.48582	169.681	37.8262	5.24131	1.74344e-07	5.34338e-05	Up	4405	PREDICTED: putative epidermal cell surface receptor isoform X4 [Fopius arisanus]	Putative epidermal cell surface receptor	-
CL10134Contig1	2.38945	90.4555	37.8562	5.24246	2.22721e-05	0.00277276	Up	1515	-	-	-
CL6989Contig1	3.10355	118.065	38.0418	5.24951	2.61681e-06	0.000485276	Up	839	uncharacterized protein Dmel_CG34310	-	-
CL5216Contig2	1.60208	61.9116	38.6446	5.27219	0.000333677	0.0233633	Up	5346	PREDICTED: transforming acidic coiled-coil-containing protein 3-like [Limulus polyphemus]	Transforming acidic coiled-coil-containing protein 3	transforming acidic coiled-coil-containing protein 3
CL4371Contig1	1.60208	62.5449	39.0399	5.28688	0.000302676	0.021714	Up	2626	-	-	-
CL13833Contig1	1.92249	76.1552	39.6128	5.30789	8.10881e-05	0.00781607	Up	346	-	-	-
CL12149Contig2	4.09095	164.032	40.0963	5.3254	1.20771e-07	3.81571e-05	Up	1034	-	-	-
CL7747Contig1	5.17259	207.519	40.119	5.32622	1.22356e-08	5.68454e-06	Up	2182	PREDICTED: probable carboxypeptidase PM20D1 [Limulus polyphemus]	Probable carboxypeptidase PM20D1	-
CL2617Contig1	2.14404	88.665	41.3542	5.36996	1.74949e-05	0.00226695	Up	3845	-	-	-
CL1287Contig2	4.18983	173.532	41.4175	5.37217	8.50127e-08	2.92027e-05	Up	2628	PREDICTED: MFS-type transporter SLC18B1-like isoform X1 [Megachile rotundata]	MFS-type transporter SLC18B1	-
CL29553Contig1	3.69554	153.977	41.6656	5.38078	1.92823e-07	5.87457e-05	Up	570	myosin heavy chain type 1 [Penaeus monodon]	Myosin heavy chain, muscle	myosin heavy chain 6/7
CL343Contig3	4.1654	175.306	42.0862	5.39528	7.58986e-08	2.64244e-05	Up	405	AF275375_1beta-actin [Metridium senile]	Actin, clone 302 (Fragment)	actin beta/gamma 1
CL5481Contig1	1.37936	58.7883	42.6201	5.41346	0.000307188	0.0218372	Up	1574	-	-	-
CL3299Contig2	2.90816	124.228	42.7171	5.41674	1.46868e-06	0.000305574	Up	5660	-	-	-
CL15554Contig2	1.35551	57.9325	42.7385	5.41747	0.000340249	0.0237585	Up	2622	PREDICTED: ankyrin repeat	Ankyrin repeat, SAM and basic leucine zipper domain-containing protein 1	-
CL25887Contig2	12.2741	530.176	43.1949	5.43279	1.74527e-12	2.48134e-09	Up	5220	hypothetical protein AMK59_968 [Oryctes borbonicus]	-	-
CL19402Contig1	2.96951	131.353	44.2339	5.46708	7.02014e-07	0.000167903	Up	1947	CTLDcp2 [Macrobrachium nipponense]	-	-
CL250Contig2	1.7742	81.0331	45.6731	5.51327	2.59045e-05	0.00311237	Up	1647	PREDICTED: pre-mRNA-splicing factor syf2 [Cimex lectularius]	Pre-mRNA-splicing factor Syf2	pre-mRNA-splicing factor SYF2
CL135Contig7	2.24291	105.478	47.0271	5.55542	2.22043e-05	0.00277191	Up	2974	-	-	-
comp38450_c0_seq2_3	1.42936	67.3287	47.1041	5.55778	9.60769e-05	0.00890852	Up	5126	hypothetical protein DAPPUDRAFT_301811 [Daphnia pulex]	Serine palmitoyltransferase 1	serine palmitoyltransferase
CL1287Contig3	3.84499	181.243	47.1375	5.5588	2.95867e-08	1.19239e-05	Up	2429	Uncharacterized MFS-type transporter C6orf192 [Harpegnathos saltator]	MFS-type transporter SLC18B1	-
CL1Contig1060	2.11904	100.081	47.2296	5.56162	3.03099e-05	0.00353383	Up	3666	transformer-2 protein [Penaeus monodon]	Transformer-2 protein homolog beta	transformer-2 protein
CL10519Contig2	1.31859	62.9915	47.772	5.57809	0.000170343	0.0140171	Up	1051	-	-	-
CL48180Contig1	5.98902	290.076	48.4346	5.59797	1.77863e-10	1.46832e-07	Up	1293	-	-	-
CL18622Contig1	1.67535	82.9936	49.5381	5.63047	2.1512e-05	0.00270528	Up	2435	carboxypeptidase O [Clonorchis sinensis]	Carboxypeptidase A2	carboxypeptidase A2
CL18465Contig1	2.56332	130.034	50.7286	5.66473	0.000226301	0.0171851	Up	403	-	-	-
CL2387Contig1	1.7242	88.2806	51.201	5.6781	1.12383e-05	0.0015978	Up	4826	PREDICTED: collagen alpha chain CG42342 isoform X6 [Monomorium pharaonis]	Putative cuticle collagen 99	collagen, type XIII, alpha
comp29790_c0_seq8_8	1.03452	53.4598	51.6761	5.69142	0.000377622	0.0254314	Up	2839	Intraflagellar transport protein 74-like protein	Intraflagellar transport protein 74 homolog	-
CL2056Contig4	1.05952	55.0318	51.9404	5.69879	0.000301734	0.021714	Up	12497	rabconnectin	DmX-like protein 2	-
CL16955Contig2	1.30609	67.8845	51.9755	5.69976	8.70677e-05	0.00820697	Up	2389	glucose transporter 1 [Litopenaeus vannamei]	Glucose transporter type 1	MFS transporter, SP family, solute carrier family 2 (facilitated glucose transporter), member 1
CL5042Contig2	12.8393	669.688	52.1593	5.70485	3.26678e-14	6.96681e-11	Up	2706	hypothetical protein L798_13136 [Zootermopsis nevadensis]	Endocuticle structural glycoprotein SgAbd-2	-
CL48468Contig1	4.1654	220.772	53.0013	5.72796	2.0656e-09	1.25861e-06	Up	1091	-	-	-
CL37617Contig1	6.83892	367.194	53.6918	5.74663	2.01802e-11	2.10792e-08	Up	426	-	-	-
CL11360Contig1	48.8432	2708.75	55.4581	5.79333	2.93686e-18	1.25264e-14	Up	772	arthrodial cuticle protein AMP9.3 [Callinectes sapidus]	Cuticle protein AMP4	-
comp23528_c0_seq1_7	2.07019	116.555	56.3016	5.8151	6.99098e-07	0.000167903	Up	1514	F-box protein-like protein [Littorina littorea]	F-box only protein 6	F-box protein 6
CL3933Contig2	1.07202	60.5166	56.4511	5.81893	0.000132668	0.0115876	Up	811	-	-	-
CL35357Contig1	1.42936	81.3649	56.9241	5.83097	1.42114e-05	0.00193452	Up	631	-	-	-
CL493Contig2	1.39243	80.0003	57.4536	5.84432	1.70544e-05	0.0022211	Up	1443	PREDICTED: G patch domain-containing protein 11 [Halyomorpha halys]	G patch domain-containing protein 11	-
comp29560_c0_seq3_8	1.07202	67.0024	62.5012	5.96581	5.28127e-05	0.00560811	Up	2642	PREDICTED: beta-glucuronidase-like isoform X2 [Priapulus caudatus]	Beta-glucuronidase	beta-glucuronidase
CL13554Contig1	7.24568	457.226	63.1032	5.97964	2.14029e-13	3.77747e-10	Up	1070	-	-	-
comp36300_c0_seq1_3	0.961246	61.2328	63.7015	5.99325	0.000120402	0.0106989	Up	2562	-	-	-
comp26772_c0_seq2_4	1.28166	83.201	64.9165	6.02051	1.19086e-05	0.00167912	Up	657	-	-	-
CL53Contig11	0.702179	46.7611	66.5943	6.05733	0.000563428	0.0344402	Up	3668	PREDICTED: acetyl-coenzyme A synthetase 2-like	Acetyl-coenzyme A synthetase 2-like, mitochondrial	acetyl-CoA synthetase
comp29767_c0_seq1_4	1.03452	69.9183	67.5854	6.07864	3.55305e-05	0.00397934	Up	1490	-	-	-
CL16313Contig1	3.84499	260.107	67.6483	6.07998	8.36766e-11	7.93115e-08	Up	642	-	-	-
CL1768Contig2	0.689678	46.714	67.7331	6.08179	0.00058108	0.0351679	Up	8301	hypothetical protein [Trypanosoma cruzi strain CL Brener]	-	-
CL949Contig4	133.165	9294.99	69.8005	6.12517	2.3701e-08	1.00255e-05	Up	3047	PREDICTED: F-box/LRR-repeat protein 7 isoform X3 [Polistes canadensis]	F-box/LRR-repeat protein 12	-
CL4808Contig1	1.03452	75.9893	73.4539	6.19877	1.50885e-05	0.00200591	Up	7515	PREDICTED: dnaJ homolog subfamily C member 13-like [Lingula anatina]	DnaJ homolog subfamily C member 13	-
CL24070Contig1	0.961246	73.4523	76.4136	6.25576	2.13579e-05	0.00269916	Up	418	-	-	-
CL53016Contig1	0.99817	77.6387	77.781	6.28135	1.25249e-05	0.00175634	Up	770	-	-	-
CL661Contig3	5.789	461.829	79.777	6.3179	2.07627e-14	4.83044e-11	Up	1949	hypothetical protein DAPPUDRAFT_222762 [Daphnia pulex]	Jun dimerization protein 2	-
CL492Contig2	1.28166	102.762	80.1787	6.32515	0.000365142	0.0248856	Up	3113	-	-	-
CL3021Contig2	0.689678	58.1247	84.278	6.39708	9.39337e-05	0.00874147	Up	1156	myosin heavy chain type a [Marsupenaeus japonicus]	Myosin heavy chain, muscle	myosin heavy chain 6/7
CL6938Contig1	1.07202	90.4555	84.3787	6.39881	2.15251e-06	0.000415743	Up	1655	PREDICTED: probable peptidyl-tRNA hydrolase 2-like [Metaseiulus occidentalis]	Probable peptidyl-tRNA hydrolase 2	-
CL8981Contig1	0.689678	58.6432	85.0297	6.4099	8.90648e-05	0.00836441	Up	1681	PREDICTED: ubiquitin-like modifier-activating enzyme 5 [Limulus polyphemus]	Ubiquitin-like modifier-activating enzyme 5	-
CL24091Contig1	0.640831	54.7152	85.3816	6.41585	0.000165463	0.0136815	Up	222	-	-	-
CL10091Contig1	1.7617	150.578	85.4733	6.4174	9.57737e-09	4.66856e-06	Up	3692	hypothetical protein DAPPUDRAFT_222781 [Daphnia pulex]	-	-
comp27793_c0_seq3_7	1.30609	114.231	87.4604	6.45056	2.42468e-07	7.09157e-05	Up	4501	PREDICTED: dynamin-like 120 kDa protein	Dynamin-like 120 kDa protein, mitochondrial	-
CL1Contig833	0.961246	87.7152	91.2515	6.51178	3.25998e-06	0.000579359	Up	2139	hypothetical protein DAPPUDRAFT_303038 [Daphnia pulex]	Peptidyl-prolyl cis-trans isomerase FKBP2	-
CL23707Contig1	1.07202	104.113	97.1186	6.60168	4.72769e-06	0.000783097	Up	856	Cuticle protein AM1199	Cuticle protein AM1199	-
CL1Contig697	2.31618	231.191	99.8156	6.64119	9.1389e-11	8.35279e-08	Up	7709	RNA pseudouridylate synthase domain-containing protein 2	RNA pseudouridylate synthase domain-containing protein 2	-
comp25924_c0_seq1_8	1.03452	103.531	100.076	6.64496	4.1296e-07	0.000112411	Up	2140	-	-	-
comp32975_c0_seq22_4	0.640831	64.6575	100.896	6.65673	0.000257749	0.0192309	Up	3748	transformer-2b [Fenneropenaeus chinensis]	Transformer-2 protein homolog alpha	transformer-2 protein
comp30590_c0_seq1_1	0.640831	65.5963	102.361	6.67753	3.09678e-05	0.00359416	Up	6198	PREDICTED: fibronectin type-III domain-containing protein 3a-like [Lingula anatina]	Fibronectin type-III domain-containing protein 3a	-
comp35251_c0_seq1_3	0.99817	106.447	106.642	6.73663	2.91009e-07	8.41509e-05	Up	3162	Solute carrier family 2	Solute carrier family 2, facilitated glucose transporter member 3	-
comp29147_c0_seq1_1	0.677755	74.4325	109.822	6.77903	8.52272e-06	0.00128678	Up	1886	PREDICTED: uncharacterized protein LOC106475874 [Limulus polyphemus]	-	-
comp30533_c0_seq1_7	0.689678	76.31	110.646	6.78981	0.000442167	0.0288298	Up	2890	PREDICTED: cAMP-dependent protein kinase type II regulatory subunit isoform X2 [Megachile rotundata]	cAMP-dependent protein kinase type II regulatory subunit	cAMP-dependent protein kinase regulator
CL5168Contig1	8.97163	997.239	111.155	6.79642	0.000845339	0.0464238	Up	1761	DD5 [Marsupenaeus japonicus]	Endocuticle structural glycoprotein SgAbd-2	-
CL140Contig9	1.99634	225.691	113.052	6.82085	9.81272e-10	6.35753e-07	Up	3626	hypothetical protein BRAFLDRAFT_113552 [Branchiostoma floridae]	Phosphomannomutase	phosphomannomutase
CL16441Contig1	4.60851	526.476	114.24	6.83592	1.5308e-05	0.00201936	Up	499	-	-	-
CL21692Contig1	1.6265	187.542	115.304	6.8493	2.8726e-10	2.19446e-07	Up	774	Cuticle protein AMP4	Cuticle protein AMP4	-
CL29115Contig1	2.24291	264.133	117.764	6.87975	2.96739e-12	3.70439e-09	Up	1186	PREDICTED: protein FAM151B isoform X2 [Athalia rosae]	Protein FAM151B	-
comp33199_c0_seq1_4	0.344839	41.0896	119.156	6.89671	0.000669225	0.0387039	Up	2388	Chitotriosidase-1	Probable chitinase 3	chitinase
comp30520_c4_seq10_4	0.665255	79.5537	119.584	6.90188	4.13304e-06	0.000712261	Up	4201	Serine/threonine-protein kinase PRP4-like protein	Serine/threonine-protein kinase PRP4 homolog	-
CL7500Contig4	0.344839	41.4685	120.254	6.90995	0.000624269	0.0370243	Up	3442	Protein N-terminal glutamine amidohydrolase [Zootermopsis nevadensis]	Protein N-terminal glutamine amidohydrolase	-
CL143Contig4	0.320415	40.8822	127.591	6.99539	0.00068901	0.0395798	Up	2780	PREDICTED: fibrinogen C domain-containing protein 1-like [Anolis carolinensis]	Fibrinogen C domain-containing protein 1-A	-
comp38314_c0_seq1_3	0.640831	83.4498	130.221	7.02482	2.56755e-05	0.00309211	Up	6508	PREDICTED: nuclear pore complex protein Nup205-like [Lingula anatina]	Nuclear pore complex protein Nup205	nuclear pore complex protein Nup205
CL21Contig11	0.689678	90.8025	131.659	7.04066	8.80596e-07	0.000203025	Up	3229	PREDICTED: dolichyl pyrophosphate Man9GlcNAc2 alpha-1	Dolichyl pyrophosphate Man9GlcNAc2 alpha-1,3-glucosyltransferase	alpha-1,3-glucosyltransferase
CL43845Contig1	0.689678	91.1151	132.112	7.04562	8.56797e-06	0.00128694	Up	859	Cuticle protein AM1199	Cuticle protein AM1199	-
comp29159_c0_seq3_4	0.357339	47.8035	133.776	7.06368	0.000216132	0.0166852	Up	7493	Down syndrome cell adhesion molecule isoform [Daphnia magna]	Down syndrome cell adhesion molecule homolog	-
comp25897_c0_seq1_3	0.320415	43.7152	136.433	7.09205	0.000425452	0.0279798	Up	2122	-	-	-
CL13602Contig1	3.44839	470.714	136.503	7.09278	8.24568e-10	5.55314e-07	Up	1052	-	-	-
CL1Contig1255	0.344839	47.3114	137.198	7.10012	0.000223965	0.0170837	Up	4162	Microsomal triglyceride transfer protein large subunit [Zootermopsis nevadensis]	Microsomal triglyceride transfer protein large subunit	microsomal triglyceride transfer protein large subunit
comp35913_c0_seq6_7	17.8301	2484.14	139.323	7.12229	5.50362e-24	7.85941e-20	Up	8732	Myosin-XVIIIa	Unconventional myosin-XVIIIa	-
CL1438Contig3	0.357339	50.725	141.952	7.14926	0.000130653	0.0114704	Up	2242	-	-	-
comp29422_c0_seq8_8	2.09461	297.491	142.027	7.15002	1.32442e-13	2.51065e-10	Up	8704	PREDICTED: discoidin domain-containing receptor 2-like	Discoidin domain-containing receptor 2	-
comp27504_c3_seq3_8	2.26733	329.855	145.482	7.18469	3.69056e-14	7.55577e-11	Up	2854	Suppressor of fused-like protein	Suppressor of fused homolog	suppressor of fused
CL33683Contig1	3.44839	513.9	149.026	7.21942	3.66939e-17	1.25207e-13	Up	706	-	-	-
comp33568_c0_seq1_7	0.702179	107.412	152.969	7.2571	9.79538e-08	3.27684e-05	Up	4001	PREDICTED: NEDD4 family-interacting protein 1-like [Limulus polyphemus] gi|926620687|ref|XP_013775649.1| PREDICTED: NEDD4 family-interacting protein 1-like [Limulus polyphemus]	NEDD4 family-interacting protein 2	-
comp30196_c1_seq10_4	0.640831	101.403	158.237	7.30594	2.17687e-07	6.51252e-05	Up	2650	hypothetical protein BRAFLDRAFT_71619 [Branchiostoma floridae]	Delta(24)-sterol reductase	Delta24-sterol reductase
comp31450_c0_seq1_3	1.03509	167.231	161.562	7.33594	0.000128527	0.0113813	Up	1134	Troponin C [Papilio machaon]	Troponin C	-
CL2384Contig1	0.961246	163.938	170.547	7.41403	4.45644e-10	3.25849e-07	Up	4576	hypothetical protein TRIADDRAFT_49959 [Trichoplax adhaerens]	Phosphopantothenoylcysteine decarboxylase	phosphopantothenoylcysteine decarboxylase
comp29546_c0_seq1_3	0.320415	55.0525	171.816	7.42472	6.36139e-05	0.0065119	Up	3723	Tripartite motif-containing protein 45 [Zootermopsis nevadensis]	Tripartite motif-containing protein 45	-
CL9083Contig2	1.03452	187.917	181.647	7.50499	1.03456e-08	4.99548e-06	Up	1609	-	-	-
CL31330Contig1	0.320415	61.6572	192.429	7.58818	0.000204509	0.0160083	Up	238	-	-	-
comp23916_c0_seq1_3	0.640831	126.543	197.467	7.62547	9.18571e-09	4.56458e-06	Up	939	-	-	-
comp33748_c0_seq2_4	0.344839	70.7589	205.194	7.68084	5.19997e-06	0.00084592	Up	3810	PREDICTED: pituitary homeobox x-like [Limulus polyphemus]	Pituitary homeobox x	-
comp29627_c0_seq13_8	0.689678	141.985	205.872	7.6856	1.47435e-09	9.31623e-07	Up	6257	chitin synthase [Macrobrachium nipponense]	Chitin synthase 6	chitin synthase
CL14023Contig1	0.344839	89.4642	259.437	8.01924	3.29195e-07	9.20722e-05	Up	933	-	-	-
CL29457Contig1	0.344839	90.0974	261.274	8.02942	2.97142e-07	8.44924e-05	Up	823	-	-	-
comp27794_c0_seq1_8	0.961246	269.065	279.912	8.12883	4.18397e-06	0.000718618	Up	3677	-	-	-
comp37333_c0_seq2_3	0.320415	91.1717	284.542	8.1525	2.52828e-07	7.35255e-05	Up	3282	-	-	-
CL1Contig554	0.320415	106.573	332.608	8.37768	3.55271e-05	0.00397934	Up	5542	Na+/K+/2Cl- cotransporter isoform 1	Bumetanide-sensitive sodium-(potassium)-chloride cotransporter	solute carrier family 12 (sodium/potassium/chloride transporter), member 2
comp35633_c0_seq8_3	0.320415	123.814	386.416	8.59401	3.40847e-09	1.9384e-06	Up	3945	Cuticlin-1	Cuticlin-1	-
CL48363Contig1	0.344839	159.378	462.182	8.85232	2.06331e-10	1.6501e-07	Up	1092	-	-	-
CL18574Contig1	1.94692	1007.7	517.585	9.01565	9.46531e-06	0.00138976	Up	639	PREDICTED: uncharacterized protein LOC106669620 [Cimex lectularius]	-	-
CL9083Contig3	1.28166	701.993	547.721	9.0973	7.7732e-05	0.00754944	Up	2620	-	-	-
CL1187Contig2	0.320415	192.295	600.144	9.22917	1.71226e-12	2.48134e-09	Up	8313	putative histone-lysine N-methyltransferase [Zootermopsis nevadensis]	Histone-lysine N-methyltransferase SETD2	histone-lysine N-methyltransferase SETD2
CL6683Contig2	0.320415	195.345	609.663	9.25187	1.32779e-12	2.05941e-09	Up	5601	PREDICTED: rho guanine nucleotide exchange factor 10-like isoform X2 [Vollenhovia emeryi]	Rho guanine nucleotide exchange factor 10	-
comp30589_c0_seq1_4	0.357339	530.882	1485.65	10.5369	1.92984e-05	0.00247557	Up	688	PREDICTED: uncharacterized protein LOC106678054 [Halyomorpha halys]	-	-
CL12385Contig2	0.702179	2074.32	2954.12	11.5285	1.23278e-34	6.30974e-30	Up	2612	hypothetical protein DAPPUDRAFT_314800 [Daphnia pulex]	-	-
CL10286Contig1	0	49.4337	Inf	Inf	0.000282627	0.0206652	Up	4130	Cyclic AMP-dependent transcription factor ATF-6 beta [Zootermopsis nevadensis]	Cyclic AMP-dependent transcription factor ATF-6 alpha	cyclic AMP-dependent transcription factor ATF-6 alpha
CL11441Contig1	0	35.3974	Inf	Inf	0.000612131	0.036655	Up	787	-	-	-
CL12149Contig1	0	598.274	Inf	Inf	2.43543e-24	6.23262e-20	Up	1023	-	-	-
CL122Contig3	0	90.7251	Inf	Inf	5.08972e-08	1.90151e-05	Up	3734	-	-	-
CL12342Contig1	0	61.8231	Inf	Inf	0.000837142	0.0460961	Up	2574	PREDICTED: adhesive plaque matrix protein-like [Saccoglossus kowalevskii]	-	-
CL12Contig18	0	44.5295	Inf	Inf	0.000109067	0.00984708	Up	731	-	-	-
CL13146Contig2	0	39.2217	Inf	Inf	0.000289812	0.0210989	Up	3878	AMP-activated protein kinase subunit gamma [Litopenaeus vannamei]	5'-AMP-activated protein kinase subunit gamma-2	5'-AMP-activated protein kinase, regulatory gamma subunit
CL13242Contig1	0	77.9083	Inf	Inf	5.36121e-07	0.000136069	Up	237	-	-	-
CL14400Contig1	0	81.6704	Inf	Inf	2.04858e-07	6.20429e-05	Up	1360	hypothetical protein DAPPUDRAFT_304194 [Daphnia pulex]	Glutathione S-transferase 1, isoform B	glutathione S-transferase
CL17631Contig1	0	263.573	Inf	Inf	3.40753e-16	1.09005e-12	Up	6210	PREDICTED: probable Ras GTPase-activating protein isoform X10 [Cimex lectularius]	Probable Ras GTPase-activating protein	RAS protein activator-like 2
CL17666Contig1	0	86.2261	Inf	Inf	1.02156e-07	3.3517e-05	Up	1823	-	-	-
CL17911Contig1	0	42.4694	Inf	Inf	0.000161754	0.0134619	Up	245	-	-	-
CL18414Contig1	0	35.6574	Inf	Inf	0.000561754	0.0343927	Up	699	-	-	-
CL18778Contig1	0	33.701	Inf	Inf	0.000835821	0.0460961	Up	1218	-	-	-
CL19584Contig2	0	37.4105	Inf	Inf	0.000419866	0.027729	Up	900	-	-	-
CL1Contig1065	0	36.2644	Inf	Inf	0.000503827	0.0317446	Up	6598	M-type lectin [Marsupenaeus japonicus]	Endoplasmic reticulum mannosyl-oligosaccharide 1,2-alpha-mannosidase	mannosyl-oligosaccharide alpha-1,2-mannosidase
CL1Contig121	0	39.3199	Inf	Inf	0.000504236	0.0317446	Up	1756	-	-	-
CL1Contig146	0	35.927	Inf	Inf	0.000541142	0.0334508	Up	2733	-	-	-
CL1Contig149	0	223.62	Inf	Inf	1.03942e-14	2.66004e-11	Up	320	-	-	-
CL1Contig439	0	50.4084	Inf	Inf	3.73499e-05	0.00412	Up	4085	-	-	-
CL1Contig46	0	48.893	Inf	Inf	0.000185929	0.0149865	Up	1177	-	-	-
CL20750Contig1	0	51.5297	Inf	Inf	2.94793e-05	0.00348461	Up	900	-	-	-
CL21153Contig1	0	86.5953	Inf	Inf	9.22827e-08	3.10744e-05	Up	254	-	-	-
CL2137Contig4	0	161.105	Inf	Inf	5.84656e-12	6.64988e-09	Up	4994	alpha 2 macroglobulin [Fenneropenaeus chinensis]	Alpha-2-macroglobulin-like protein 1	-
CL21867Contig1	0	34.9149	Inf	Inf	0.000671116	0.0387695	Up	262	-	-	-
CL218Contig3	0	36.9598	Inf	Inf	0.000555997	0.0341218	Up	2999	PREDICTED: glycerol-3-phosphate acyltransferase 3-like isoform X2 [Vollenhovia emeryi]	Glycerol-3-phosphate acyltransferase 4	glycerol-3-phosphate O-acyltransferase 3/4
CL21960Contig1	0	110.966	Inf	Inf	2.85299e-09	1.69796e-06	Up	289	-	-	-
CL2251Contig1	0	33.4051	Inf	Inf	0.000893391	0.0485419	Up	3992	Sentrin-specific protease 2 [Crassostrea gigas]	-	-
CL26125Contig1	0	246.38	Inf	Inf	0.000346679	0.0240668	Up	262	-	-	-
CL2613Contig1	0	38.2981	Inf	Inf	0.000345206	0.0240089	Up	2262	-	-	-
CL26563Contig1	0	41.5873	Inf	Inf	0.000298716	0.0215644	Up	518	-	-	-
CL26859Contig1	0	67.319	Inf	Inf	1.9556e-06	0.000384974	Up	362	-	-	-
CL27607Contig1	0	37.9249	Inf	Inf	0.000363281	0.0247918	Up	638	-	-	-
CL28228Contig1	0	60.9314	Inf	Inf	5.82563e-06	0.000931791	Up	1239	hypothetical protein X975_06017	Glucose-induced degradation protein 8 homolog	-
CL29071Contig1	0	241.043	Inf	Inf	2.23934e-15	6.74213e-12	Up	893	-	-	-
CL30033Contig1	0	58.057	Inf	Inf	9.46348e-06	0.00138976	Up	270	-	-	-
CL31177Contig1	0	42.6824	Inf	Inf	0.000153433	0.0130235	Up	281	-	-	-
CL31225Contig1	0	94.6061	Inf	Inf	2.90935e-08	1.19127e-05	Up	626	hypothetical protein [Plasmodium knowlesi strain H]	-	-
CL3127Contig2	0	60.2829	Inf	Inf	6.44342e-06	0.00101164	Up	1250	-	-	-
CL31308Contig1	0	42.6257	Inf	Inf	0.000150873	0.0128702	Up	447	-	-	-
CL3175Contig1	0	39.0503	Inf	Inf	0.000304054	0.021742	Up	3029	Splicing factor 3A subunit 3 [Zootermopsis nevadensis]	Splicing factor 3A subunit 3	splicing factor 3A subunit 3
CL32709Contig1	0	39.7457	Inf	Inf	0.000263403	0.0195387	Up	562	-	-	-
CL33331Contig1	0	66.8572	Inf	Inf	2.10983e-06	0.000410033	Up	303	-	-	-
CL35339Contig1	0	84.6015	Inf	Inf	0.000136468	0.0118588	Up	379	-	-	-
CL3572Contig2	0	73.166	Inf	Inf	7.86762e-07	0.00018472	Up	4229	Phosphoglucomutase-2	Phosphoglucomutase-2	phosphoglucomutase / phosphopentomutase
CL35977Contig1	0	77.3125	Inf	Inf	3.90615e-07	0.000108069	Up	609	-	-	-
CL3611Contig1	0	90.3215	Inf	Inf	0.000222276	0.0169853	Up	4296	PREDICTED: solute carrier family 25 member 35 [Clupea harengus]	Solute carrier family 25 member 35	-
CL36255Contig1	0	34.749	Inf	Inf	0.000686754	0.0394945	Up	287	-	-	-
CL36587Contig1	0	34.1572	Inf	Inf	0.000784265	0.0443113	Up	496	-	-	-
CL36634Contig1	0	53.5013	Inf	Inf	2.09456e-05	0.00265361	Up	725	-	-	-
CL36674Contig1	0	41.1933	Inf	Inf	0.000201388	0.0158686	Up	231	-	-	-
CL3673Contig1	0	107.922	Inf	Inf	0.00078891	0.0444211	Up	2708	PREDICTED: sepiapterin reductase [Latimeria chalumnae]	Sepiapterin reductase	sepiapterin reductase
CL37691Contig1	0	57.2785	Inf	Inf	1.08987e-05	0.00155819	Up	640	-	-	-
CL37844Contig1	0	38.0078	Inf	Inf	0.000359175	0.0245443	Up	615	-	-	-
CL37898Contig1	0	69.1551	Inf	Inf	1.51349e-06	0.000310778	Up	240	-	-	-
CL37Contig12	0	74.6454	Inf	Inf	5.97678e-07	0.000147782	Up	2760	PREDICTED: uncharacterized protein LOC106174438 isoform X4 [Lingula anatina]	AKT-interacting protein	-
CL38678Contig1	0	124.365	Inf	Inf	0.00060097	0.0361026	Up	251	-	-	-
CL3Contig36	0	94.5024	Inf	Inf	2.93987e-08	1.19239e-05	Up	2789	PREDICTED: C-terminal-binding protein isoform X3 [Nasonia vitripennis]	C-terminal-binding protein	C-terminal binding protein
CL40468Contig1	0	246.587	Inf	Inf	1.61056e-06	0.000325823	Up	236	-	-	-
CL41080Contig1	0	54.2119	Inf	Inf	1.87252e-05	0.00241414	Up	227	-	-	-
CL42108Contig1	0	48.676	Inf	Inf	4.88771e-05	0.00526668	Up	225	-	-	-
CL42754Contig1	0	82.5844	Inf	Inf	1.70589e-07	5.25981e-05	Up	1397	PREDICTED: omega-amidase NIT2-like [Lingula anatina]	Omega-amidase NIT2	omega-amidase
CL43610Contig1	0	39.0143	Inf	Inf	0.000298089	0.0215502	Up	237	-	-	-
CL43724Contig1	0	56.1006	Inf	Inf	1.35015e-05	0.00185765	Up	596	-	-	-
CL43992Contig1	0	57.4293	Inf	Inf	1.04559e-05	0.00151605	Up	633	-	-	-
CL44068Contig1	0	33.2392	Inf	Inf	0.000914427	0.0495471	Up	458	-	-	-
CL44739Contig1	0	37.629	Inf	Inf	0.000387728	0.0259413	Up	555	-	-	-
CL45085Contig1	0	59.3746	Inf	Inf	7.70163e-06	0.00118022	Up	394	-	-	-
CL46029Contig1	0	90.4555	Inf	Inf	5.23277e-08	1.94079e-05	Up	429	-	-	-
CL46240Contig1	0	95.5671	Inf	Inf	9.42332e-07	0.000214362	Up	1833	hypothetical protein [Scylla paramamosain]	-	-
CL46331Contig1	0	38.724	Inf	Inf	0.000739883	0.0421239	Up	1126	-	-	-
CL46575Contig1	0	60.8484	Inf	Inf	5.88394e-06	0.000935272	Up	1580	nicotinic acetylcholine receptor subunit alpha 10 [Pandalopsis japonica]	Neuronal acetylcholine receptor subunit alpha-6	-
CL46762Contig1	0	61.0406	Inf	Inf	5.62046e-06	0.000905061	Up	2644	-	-	-
CL46950Contig1	0	55.5765	Inf	Inf	1.47418e-05	0.00197005	Up	3767	hypothetical protein OCBIM_22033545mg [Octopus bimaculoides]	-	-
CL47131Contig1	0	40.2227	Inf	Inf	0.000371872	0.0252099	Up	2220	PREDICTED: general transcription factor IIE subunit 1 [Orussus abietinus]	General transcription factor IIE subunit 1	transcription initiation factor TFIIE subunit alpha
CL475Contig1	0	47.3625	Inf	Inf	6.52326e-05	0.00662461	Up	2678	-	-	-
CL47652Contig1	0	42.7972	Inf	Inf	0.000143952	0.012383	Up	701	-	-	-
CL47987Contig1	0	39.0088	Inf	Inf	0.000305765	0.0218271	Up	1225	hypothetical protein BRAFLDRAFT_58686 [Branchiostoma floridae]	Protein-lysine methyltransferase METTL21D	-
CL48297Contig1	0	48.0994	Inf	Inf	5.65363e-05	0.00596638	Up	996	-	-	-
CL48368Contig1	0	44.8724	Inf	Inf	9.93419e-05	0.00917801	Up	1112	-	-	-
CL48462Contig1	0	36.8713	Inf	Inf	0.000452042	0.0293615	Up	266	-	-	-
CL48862Contig1	0	41.3648	Inf	Inf	0.000192058	0.0152879	Up	268	-	-	-
CL490Contig4	0	41.8473	Inf	Inf	0.000175712	0.0143204	Up	2647	-	-	-
CL49363Contig1	0	75.1695	Inf	Inf	5.51666e-07	0.000138411	Up	491	-	-	-
CL50959Contig1	0	44.701	Inf	Inf	0.000104083	0.00952718	Up	1012	-	-	-
CL51437Contig1	0	102.551	Inf	Inf	9.04324e-09	4.55604e-06	Up	4102	PREDICTED: NAD kinase-like isoform X11 [Diaphorina citri]	NAD kinase	NAD+ kinase
CL6143Contig2	0	91.7109	Inf	Inf	4.4146e-08	1.69163e-05	Up	457	-	-	-
CL6248Contig1	0	52.6869	Inf	Inf	2.37481e-05	0.0029079	Up	361	-	-	-
CL6423Contig1	0	94.1913	Inf	Inf	3.03357e-08	1.21302e-05	Up	1764	-	-	-
CL6433Contig3	0	42.9838	Inf	Inf	0.000140416	0.0121401	Up	6116	PREDICTED: uncharacterized protein LOC106466617 [Limulus polyphemus]	Nck-associated protein 5	-
CL6717Contig1	0	75.6049	Inf	Inf	5.25615e-07	0.000135189	Up	516	-	-	-
CL7017Contig2	0	75.1432	Inf	Inf	5.65445e-07	0.000141176	Up	2442	serine proteinase 1 [Portunus trituberculatus]	Serine protease 42	-
CL8607Contig1	0	35.1901	Inf	Inf	0.000629962	0.0372064	Up	1148	-	-	-
CL8898Contig1	0	354.868	Inf	Inf	5.05728e-19	2.35315e-15	Up	1004	NADH dehydrogenase [ubiquinone] 1 alpha subcomplex subunit 5 [Danio rerio]	NADH dehydrogenase [ubiquinone] 1 alpha subcomplex subunit 5	NADH dehydrogenase (ubiquinone) 1 alpha subcomplex subunit 5
CL898Contig4	0	60.3341	Inf	Inf	0.000160852	0.0134287	Up	2627	-	-	-
CL9360Contig1	0	42.5787	Inf	Inf	0.000155559	0.0131603	Up	4483	-	Carbohydrate sulfotransferase 12	carbohydrate 4-sulfotransferase 8
CL9841Contig2	0	55.9346	Inf	Inf	1.37804e-05	0.00189094	Up	3119	-	-	-
comp14946_c0_seq1_5	0	139.249	Inf	Inf	5.01418e-06	0.000822567	Up	753	-	-	-
comp15011_c0_seq1_4	0	252.004	Inf	Inf	9.56385e-07	0.000216596	Up	1557	hypothetical protein YQE_10538	-	-
comp15916_c0_seq1_8	0	33.8517	Inf	Inf	0.000798168	0.0448437	Up	1520	-	-	-
comp19091_c0_seq2_8	0	38.8373	Inf	Inf	0.000320843	0.0226194	Up	620	-	-	-
comp20063_c0_seq1_8	0	78.6205	Inf	Inf	9.62429e-07	0.000217004	Up	1866	PREDICTED: uncharacterized protein C9orf114 homolog isoform X2 [Rattus norvegicus]	Uncharacterized protein C9orf114 homolog	-
comp21168_c0_seq2_8	0	70.1464	Inf	Inf	1.26405e-06	0.000270217	Up	1326	PREDICTED: uncharacterized protein C1orf50 homolog isoform X1 [Latimeria chalumnae]	Uncharacterized protein C1orf50 homolog	-
comp21402_c0_seq1_7	0	37.3275	Inf	Inf	0.000424645	0.0279798	Up	574	CU1A_HOMAMRecName: Full=Cuticle protein AMP1A; AltName: Full=HA-AMP1A	Cuticle protein AMP1A	-
comp21666_c0_seq1_7	0	577.246	Inf	Inf	6.14221e-24	7.85941e-20	Up	1813	PREDICTED: NADH-ubiquinone oxidoreductase subunit 8 [Halyomorpha halys]	NADH dehydrogenase [ubiquinone] iron-sulfur protein 8, mitochondrial	NADH dehydrogenase (ubiquinone) Fe-S protein 8
comp22745_c0_seq1_8	0	57.6215	Inf	Inf	9.98143e-06	0.00145966	Up	1676	-	-	-
comp22782_c0_seq1_4	0	54.4456	Inf	Inf	1.77692e-05	0.00229667	Up	1466	-	-	-
comp24112_c0_seq3_8	0	89.666	Inf	Inf	6.16806e-08	2.22324e-05	Up	1446	vascular endothelial growth factor 2 [Litopenaeus vannamei]	-	-
comp24795_c0_seq3_4	0	34.4379	Inf	Inf	0.000717187	0.0410601	Up	2908	PREDICTED: protein MRVI1-like isoform X2 [Limulus polyphemus]	Protein MRVI1	inositol 1,4,5-triphosphate receptor-associated cGMP kinase substrate
comp24856_c0_seq1_8	0	52.2196	Inf	Inf	2.63923e-05	0.00316355	Up	1160	-	-	-
comp25545_c0_seq1_8	0	97.1072	Inf	Inf	2.00427e-08	8.54872e-06	Up	1659	-	-	-
comp26197_c0_seq1_2	0	304.448	Inf	Inf	1.58474e-17	5.79369e-14	Up	628	-	-	-
comp26464_c0_seq5_8	0	46.8703	Inf	Inf	6.78856e-05	0.00685324	Up	606	Cuticle protein AM1199	Cuticle protein AM1199	-
comp26930_c0_seq1_7	0	63.3966	Inf	Inf	5.76753e-06	0.000925391	Up	2156	-	-	-
comp27045_c0_seq1_8	0	161.842	Inf	Inf	5.35e-12	6.22338e-09	Up	1801	-	-	-
comp27180_c0_seq1_3	0	261.734	Inf	Inf	2.27105e-10	1.7612e-07	Up	1405	-	-	-
comp27198_c0_seq1_7	0	103.075	Inf	Inf	8.42653e-09	4.35652e-06	Up	1374	PREDICTED: charged multivesicular body protein 1b [Linepithema humile]	Charged multivesicular body protein 1b	charged multivesicular body protein 1
comp27464_c0_seq2_8	0	57.367	Inf	Inf	1.0536e-05	0.00152335	Up	2485	PREDICTED: E3 ubiquitin-protein ligase RNF8-B-like [Ceratosolen solmsi marchali]	E3 ubiquitin-protein ligase RNF8-A	calcium homeostasis endoplasmic reticulum protein
comp27472_c2_seq1_8	0	184.155	Inf	Inf	4.66101e-13	7.69563e-10	Up	612	-	-	-
comp27830_c0_seq1_8	0	79.1182	Inf	Inf	2.94139e-07	8.44924e-05	Up	2026	-	-	-
comp28041_c0_seq2_8	0	51.4412	Inf	Inf	3.05198e-05	0.00355021	Up	4549	Thioredoxin [Oryctes borbonicus]	Protein disulfide-isomerase TMX3	-
comp28326_c0_seq1_1	0	52.8266	Inf	Inf	2.38857e-05	0.00291777	Up	514	-	-	-
comp28623_c1_seq1_4	0	36.7884	Inf	Inf	0.000457232	0.0296234	Up	3284	-	-	-
comp28773_c0_seq3_8	0	62.3582	Inf	Inf	4.58797e-06	0.000769722	Up	3837	estrogen-related receptor protein [Portunus trituberculatus]	Estrogen-related receptor gamma	-
comp29023_c1_seq2_8	0	46.6311	Inf	Inf	7.34568e-05	0.0072317	Up	3910	Epidermal growth factor receptor kinase substrate 8	Epidermal growth factor receptor kinase substrate 8	-
comp29121_c0_seq2_7	0	47.2699	Inf	Inf	7.10902e-05	0.00706526	Up	1758	Quinone oxidoreductase [Pteropus alecto]	Quinone oxidoreductase	-
comp29153_c2_seq8_8	0	169.21	Inf	Inf	2.38512e-12	3.1302e-09	Up	4457	Solute carrier family 25 member 36	Solute carrier family 25 member 36	-
comp29183_c0_seq1_7	0	38.2567	Inf	Inf	0.000347164	0.0240668	Up	2772	Melanotransferrin [Zootermopsis nevadensis]	Melanotransferrin	-
comp29690_c0_seq1_8	0	510.029	Inf	Inf	1.05207e-22	1.07696e-18	Up	2622	-	-	-
comp30074_c0_seq1_3	0	63.9358	Inf	Inf	3.47595e-06	0.000611373	Up	2458	LmrCD-specific DARPin	Osteoclast-stimulating factor 1	-
comp30282_c0_seq1_4	0	37.3068	Inf	Inf	0.000425849	0.0279798	Up	404	-	-	-
comp31683_c0_seq1_7	0	42.3865	Inf	Inf	0.000163542	0.0135666	Up	2899	PREDICTED: transmembrane 9 superfamily member 3-like [Limulus polyphemus]	Transmembrane 9 superfamily member 3	-
comp31836_c0_seq1_4	0	55.3221	Inf	Inf	1.55714e-05	0.00204357	Up	1519	PREDICTED: protein C10 [Diachasma alloeum]	Protein C10	-
comp32993_c2_seq2_3	0	65.653	Inf	Inf	2.65527e-06	0.00049063	Up	1282	-	-	-
comp33171_c0_seq4_4	0	155.294	Inf	Inf	1.11277e-11	1.21181e-08	Up	1670	hypothetical protein TcasGA2_TC015563 [Tribolium castaneum]	-	-
comp33286_c0_seq3_4	0	33.6125	Inf	Inf	0.000867856	0.0473051	Up	4042	PREDICTED: protein mothers against dpp [Microplitis demolitor]	Protein mothers against dpp	mothers against decapentaplegic homolog 1
comp34098_c0_seq4_4	0	71.8014	Inf	Inf	9.80202e-07	0.000220042	Up	5427	Coiled-coil and C2 domain-containing protein 1-like [Zootermopsis nevadensis]	Coiled-coil and C2 domain-containing protein 1-like	-
comp34862_c0_seq1_7	0	40.7578	Inf	Inf	0.000213516	0.0166338	Up	2413	PREDICTED: zinc finger protein 791-like [Priapulus caudatus]	Zinc finger protein 568	-
comp35433_c1_seq1_7	0	95.9444	Inf	Inf	2.44192e-08	1.02446e-05	Up	1792	-	-	-
comp35460_c0_seq2_7	0	44.9498	Inf	Inf	0.000100742	0.00929063	Up	2407	uncharacterized protein Dvir_GJ13511 [Drosophila virilis]	Protein canopy homolog 4	-
comp35815_c0_seq2_7	0	37.94	Inf	Inf	0.000371573	0.0252099	Up	1974	-	-	-
comp37451_c2_seq1_1	0	394.198	Inf	Inf	4.53653e-20	2.57993e-16	Up	642	-	-	-
comp37573_c0_seq1_3	0	39.6835	Inf	Inf	0.000265626	0.0196752	Up	2600	Selenium-binding protein 1-A [Zootermopsis nevadensis]	Selenium-binding protein 1-A	-
comp37810_c0_seq1_3	0	41.1048	Inf	Inf	0.000208879	0.0163222	Up	2921	-	-	-
comp38020_c0_seq3_3	0	55.7991	Inf	Inf	0.00035194	0.0242441	Up	1826	-	-	-
comp41604_c0_seq1_3	0	39.0558	Inf	Inf	0.000296413	0.0215196	Up	982	-	-	-
comp46921_c0_seq1_3	0	133.289	Inf	Inf	1.54528e-10	1.3182e-07	Up	435	-	-	-
comp55175_c0_seq1_7	0	39.5743	Inf	Inf	0.000276322	0.020379	Up	236	-	-	-
CL11412Contig1	52.4983	0	0	-inf	6.93287e-05	0.00697141	Down	1038	PREDICTED: survival motor neuron protein 1 isoform X2 [Megachile rotundata]	Survival motor neuron protein	survival motor neuron protein
CL12604Contig1	51.3297	0	0	-inf	8.24822e-05	0.00792061	Down	2864	hypothetical protein CAPTEDRAFT_177720 [Capitella teleta]	Ubiquitin-like modifier-activating enzyme ATG7	ubiquitin-like modifier-activating enzyme ATG7
CL12612Contig2	221.603	0	0	-inf	2.11394e-11	2.16395e-08	Down	2169	mitochondrial peptidyl-tRNA hydrolase 2 [Ictalurus furcatus]	Peptidyl-tRNA hydrolase 2, mitochondrial	-
CL13126Contig1	152.107	0	0	-inf	5.60439e-10	3.92945e-07	Down	3512	McKusick-Kaufman/Bardet-Biedl syndromes putative chaperonin [Zootermopsis nevadensis]	McKusick-Kaufman/Bardet-Biedl syndromes putative chaperonin	-
CL1345Contig1	49.7867	0	0	-inf	0.000104056	0.00952718	Down	2341	akirin [Litopenaeus vannamei]	Uncharacterized protein C1orf108 homolog A	-
CL1494Contig2	165.561	0	0	-inf	1.909e-10	1.55092e-07	Down	9361	PREDICTED: LOW QUALITY PROTEIN: adenomatous polyposis coli protein-like [Limulus polyphemus]	Adenomatous polyposis coli protein	adenomatosis polyposis coli protein
CL15520Contig1	100.173	0	0	-inf	1.15467e-07	3.6937e-05	Down	2638	-	-	-
CL15723Contig2	114.495	0	0	-inf	2.53204e-06	0.000474716	Down	1897	Ran GTPase-activating protein 1 [Zootermopsis nevadensis]	-	Ran GTPase-activating protein 1
CL16305Contig2	79.2858	0	0	-inf	1.50571e-06	0.000310778	Down	3952	hypothetical protein LOTGIDRAFT_232605 [Lottia gigantea]	Conserved oligomeric Golgi complex subunit 2	-
CL16390Contig2	65.0058	0	0	-inf	1.06535e-05	0.00152739	Down	2934	hypothetical protein TcasGA2_TC012481 [Tribolium castaneum]	Transcription elongation factor B polypeptide 3	-
CL179Contig3	81.6027	0	0	-inf	9.22964e-05	0.00862968	Down	1561	PREDICTED: KRR1 small subunit processome component homolog [Nasonia vitripennis]	KRR1 small subunit processome component homolog	-
CL194Contig11	66.8311	0	0	-inf	0.000348682	0.0240715	Down	7307	cytokine receptor [Lasius niger]	-	cytokine receptor domeless
CL19584Contig1	43.5575	0	0	-inf	0.000277787	0.0204281	Down	901	-	-	-
CL24537Contig1	42.0174	0	0	-inf	0.000347486	0.0240668	Down	1114	-	-	-
CL24995Contig1	244.683	0	0	-inf	8.29367e-07	0.000193833	Down	2369	-	-	-
CL25651Contig2	85.7007	0	0	-inf	6.70375e-07	0.000162615	Down	7369	PREDICTED: phosphatidylinositol 4-kinase alpha isoform X1 [Athalia rosae]	-	phosphatidylinositol 4-kinase A
CL26439Contig1	115.339	0	0	-inf	0.00022452	0.0171006	Down	365	-	-	-
CL271Contig1	38.7484	0	0	-inf	0.000636612	0.0373666	Down	3775	-	-	-
CL28263Contig1	56.8635	0	0	-inf	3.53583e-05	0.00397746	Down	937	-	-	-
CL28465Contig1	37.8889	0	0	-inf	0.000729613	0.0417249	Down	1166	-	-	-
CL28970Contig1	51.7978	0	0	-inf	7.72466e-05	0.00751657	Down	461	-	-	-
CL31142Contig1	186.933	0	0	-inf	5.23136e-05	0.00557826	Down	494	-	-	-
CL3287Contig1	76.3256	0	0	-inf	0.000130495	0.0114704	Down	924	-	-	-
CL34493Contig1	67.3935	0	0	-inf	7.44513e-06	0.00115125	Down	339	-	-	-
CL34993Contig1	115.541	0	0	-inf	1.93339e-08	8.38616e-06	Down	639	-	-	-
CL37693Contig1	80.3874	0	0	-inf	1.26303e-06	0.000270217	Down	1436	PREDICTED: protein FAM57A-like [Lingula anatina]	Protein FAM57A	-
CL38002Contig1	758.092	0	0	-inf	1.39987e-20	8.95622e-17	Down	3049	-	-	-
CL4371Contig2	62.555	0	0	-inf	1.45372e-05	0.00195805	Down	1895	-	-	-
CL44879Contig1	59.5297	0	0	-inf	2.27159e-05	0.00280838	Down	557	-	-	-
CL46132Contig1	199.527	0	0	-inf	1.56386e-07	4.91063e-05	Down	500	-	-	-
CL46393Contig1	37.0821	0	0	-inf	0.000832147	0.0460961	Down	4978	PREDICTED: WD repeat-containing protein 7 isoform X3 [Tribolium castaneum]	WD repeat-containing protein 7	-
CL46545Contig1	57.3135	0	0	-inf	3.32519e-05	0.00380745	Down	1425	-	-	-
CL46569Contig1	226.81	0	0	-inf	3.76626e-05	0.00414555	Down	403	-	-	-
CL46716Contig1	273.467	0	0	-inf	1.6954e-09	1.05824e-06	Down	1612	-	-	-
CL46741Contig1	40.4522	0	0	-inf	0.00047619	0.0305042	Down	1559	Dimethyladenosine transferase 1	Dimethyladenosine transferase 1, mitochondrial	-
CL46838Contig1	147.286	0	0	-inf	1.018e-06	0.000225561	Down	2899	Monocarboxylate transporter 12 [Melipona quadrifasciata]	Monocarboxylate transporter 14	-
CL46905Contig1	43.8846	0	0	-inf	0.000268608	0.0198673	Down	4305	Coiled-coil and C2 domain-containing protein 1-like [Zootermopsis nevadensis]	Coiled-coil and C2 domain-containing protein 1-like	-
CL47026Contig1	57.8329	0	0	-inf	2.81294e-05	0.00334825	Down	2488	-	-	-
CL47029Contig1	59.1332	0	0	-inf	7.94415e-05	0.0076863	Down	3668	ablim	Actin-binding LIM protein 2	actin-binding LIM protein
CL4747Contig1	119.694	0	0	-inf	1.2328e-08	5.68454e-06	Down	5167	Insulin-like growth factor-binding protein complex acid labile chain [Zootermopsis nevadensis]	Leucine-rich repeat neuronal protein 2	-
CL475Contig2	82.9489	0	0	-inf	1.86833e-06	0.000372089	Down	5490	PREDICTED: endonuclease/exonuclease/phosphatase family domain-containing protein 1-like [Lepisosteus oculatus]	Endonuclease/exonuclease/phosphatase family domain-containing protein 1	-
CL49042Contig1	62.9196	0	0	-inf	1.43568e-05	0.00194914	Down	311	-	-	-
CL49614Contig1	53.9079	0	0	-inf	5.25721e-05	0.00559417	Down	307	-	-	-
CL50869Contig1	101.447	0	0	-inf	7.00992e-05	0.0070164	Down	339	-	-	-
CL51092Contig1	106.925	0	0	-inf	5.42458e-08	1.98319e-05	Down	363	-	-	-
CL51570Contig1	49.798	0	0	-inf	0.000108389	0.0098189	Down	582	-	-	-
CL522Contig4	83.5573	0	0	-inf	8.59715e-07	0.000200013	Down	2824	-	-	-
CL621Contig5	513.602	0	0	-inf	5.22587e-18	2.0575e-14	Down	5515	cation-dependent mannose-6-phosphate receptor	Cation-dependent mannose-6-phosphate receptor	cation-dependent mannose-6-phosphate receptor
CL6672Contig2	39.5119	0	0	-inf	0.000574128	0.0348998	Down	3271	hypothetical protein OCBIM_22030462mg	Glycylpeptide N-tetradecanoyltransferase 2	-
CL66Contig3	260.466	0	0	-inf	1.74966e-11	1.86569e-08	Down	456	-	-	-
CL69Contig3	56.9199	0	0	-inf	3.44736e-05	0.00391233	Down	1790	-	-	-
CL7603Contig1	38.8472	0	0	-inf	0.000658454	0.0383007	Down	2302	UDP-N-acetylglucosamine--dolichyl-phosphate N-acetylglucosaminephosphotransferase [Zootermopsis nevadensis]	UDP-N-acetylglucosamine--dolichyl-phosphate N-acetylglucosaminephosphotransferase	UDP-N-acetylglucosamine--dolichyl-phosphate N-acetylglucosaminephosphotransferase
CL846Contig4	2788.61	0	0	-inf	2.59054e-06	0.000482151	Down	1298	-	-	-
CL9529Contig2	58.1742	0	0	-inf	2.89416e-05	0.00342897	Down	1750	Quinone oxidoreductase [Pteropus alecto]	Quinone oxidoreductase	-
CL95Contig5	60.4104	0	0	-inf	2.01745e-05	0.00257504	Down	2383	V-ATPase subunit D [Locusta migratoria]	V-type proton ATPase subunit d 1	V-type H+-transporting ATPase subunit d
CL9635Contig2	65.1217	0	0	-inf	0.000255645	0.0191218	Down	3142	hypothetical protein DAPPUDRAFT_305316 [Daphnia pulex]	WD repeat-containing protein 3	U3 small nucleolar RNA-associated protein 12
comp17358_c0_seq2_2	48.514	0	0	-inf	0.000345243	0.0240089	Down	1973	-	-	-
comp17479_c0_seq1_6	258.131	0	0	-inf	1.72087e-10	1.44392e-07	Down	790	-	-	-
comp19712_c1_seq1_2	322.174	0	0	-inf	7.81942e-15	2.10643e-11	Down	1678	BAG domain-containing protein Samui	BAG domain-containing protein Samui	-
comp23512_c0_seq2_6	101.687	0	0	-inf	9.9305e-08	3.30047e-05	Down	2370	-	-	-
comp23829_c0_seq1_6	177.11	0	0	-inf	7.28874e-11	7.03886e-08	Down	1366	-	-	-
comp24708_c0_seq1_2	151.459	0	0	-inf	6.55715e-10	4.53533e-07	Down	1581	-	-	-
comp26510_c0_seq1_2	235.159	0	0	-inf	2.57443e-06	0.000480902	Down	560	-	-	-
comp26992_c0_seq1_2	38.9097	0	0	-inf	0.000625725	0.0370677	Down	1954	-	-	-
comp27445_c1_seq2_6	59.3122	0	0	-inf	2.45887e-05	0.00298936	Down	2541	McKusick-Kaufman/Bardet-Biedl syndromes putative chaperonin [Zootermopsis nevadensis]	McKusick-Kaufman/Bardet-Biedl syndromes putative chaperonin	-
comp27740_c0_seq1_5	109.165	0	0	-inf	4.00085e-08	1.5752e-05	Down	1579	PREDICTED: probable peptidyl-tRNA hydrolase 2-like [Metaseiulus occidentalis]	Probable peptidyl-tRNA hydrolase 2	-
comp27804_c0_seq9_6	110.57	0	0	-inf	7.36126e-05	0.0072317	Down	4866	PREDICTED: uncharacterized protein LOC106677121 isoform X2 [Halyomorpha halys]	-	-
comp28218_c0_seq5_6	212.277	0	0	-inf	4.77321e-12	5.68157e-09	Down	6816	cryptochrome precursor [Dianemobius nigrofasciatus]	Cryptochrome-1	cryptochrome
comp28294_c0_seq6_6	82.807	0	0	-inf	8.78009e-07	0.000203025	Down	3520	hypothetical protein DAPPUDRAFT_305412 [Daphnia pulex]	Ribosome biogenesis protein BOP1 homolog	-
comp28570_c0_seq2_5	46.2581	0	0	-inf	0.000185842	0.0149865	Down	4154	KIF1-binding protein-like protein [Zootermopsis nevadensis]	KIF1-binding protein	-
comp29015_c0_seq1_5	816.552	0	0	-inf	8.49731e-05	0.00807943	Down	765	-	-	-
comp29162_c0_seq7_2	39.4785	0	0	-inf	0.000553027	0.0340658	Down	3562	PREDICTED: voltage-dependent calcium channel subunit alpha-2/delta-2-like isoform X3 [Aplysia californica]	Voltage-dependent calcium channel subunit alpha-2/delta-1	voltage-dependent calcium channel alpha-2/delta-3
comp29531_c0_seq5_2	895.857	0	0	-inf	1.05791e-21	9.02453e-18	Down	2732	RNA-binding protein [Cerapachys biroi]	RNA-binding protein lark	-
comp30374_c0_seq1_1	84.5953	0	0	-inf	7.27704e-07	0.000173238	Down	835	hypothetical protein DAPPUDRAFT_304428 [Daphnia pulex]	39S ribosomal protein L48, mitochondrial	-
comp30847_c0_seq7_1	45.5157	0	0	-inf	0.000204549	0.0160083	Down	1702	PREDICTED: Williams-Beuren syndrome chromosomal region 16 protein homolog [Limulus polyphemus]	Williams-Beuren syndrome chromosomal region 16 protein homolog	-
comp30904_c1_seq4_2	54.1946	0	0	-inf	5.2219e-05	0.00557826	Down	4027	PREDICTED: mediator of RNA polymerase II transcription subunit 17 [Linepithema humile]	Mediator of RNA polymerase II transcription subunit 17	mediator of RNA polymerase II transcription subunit 17
comp31528_c0_seq2_5	104.488	0	0	-inf	7.00229e-08	2.45478e-05	Down	1103	eukaryotic translation elongation factor 1 epsilon 1 [Scylla paramamosain]	Eukaryotic translation elongation factor 1 epsilon-1	-
comp31746_c1_seq2_1	156.825	0	0	-inf	3.6892e-10	2.73659e-07	Down	4411	E3 ubiquitin-protein ligase Su(dx) [Zootermopsis nevadensis]	E3 ubiquitin-protein ligase Su(dx)	atrophin-1 interacting protein 5 (WW domain containing E3 ubiquitin protein ligase 1)
comp31939_c0_seq1_5	112.923	0	0	-inf	2.61386e-08	1.08769e-05	Down	1446	-	-	-
comp31940_c0_seq2_2	231.481	0	0	-inf	1.44931e-12	2.18177e-09	Down	2077	hypothetical protein GW7_01906 [Heterocephalus glaber]	Uncharacterized protein C9orf114 homolog	-
comp32243_c1_seq2_2	80.527	0	0	-inf	1.31954e-06	0.00028024	Down	3887	Ankyrin repeat domain-containing protein 27	Ankyrin repeat domain-containing protein 27	-
comp32327_c0_seq1_1	79.9935	0	0	-inf	1.3499e-06	0.00028498	Down	1512	-	-	-
comp32389_c0_seq1_5	121.348	0	0	-inf	1.15405e-08	5.45398e-06	Down	1402	-	-	-
comp32568_c0_seq1_2	86.0564	0	0	-inf	6.19162e-07	0.000150907	Down	1740	-	-	-
comp33420_c0_seq1_2	74.316	0	0	-inf	2.67827e-06	0.000491333	Down	3752	PREDICTED: transcriptional regulator Myc-B-like [Orussus abietinus]	Myc protein	Myc proto-oncogene protein
comp33688_c1_seq2_5	57.9453	0	0	-inf	3.015e-05	0.00353383	Down	3239	V-ATPase subunit D [Locusta migratoria]	V-type proton ATPase subunit d 1	V-type H+-transporting ATPase subunit d
comp33804_c1_seq1_1	104.307	0	0	-inf	6.96959e-08	2.45478e-05	Down	4052	Transportin-3 [Zootermopsis nevadensis]	Transportin-3	-
comp34440_c0_seq2_2	37.0559	0	0	-inf	0.000834523	0.0460961	Down	3264	PREDICTED: peroxisome assembly factor 2-like [Lingula anatina]	Peroxisome assembly factor 2	peroxin-6
comp34494_c3_seq11_2	44.1489	0	0	-inf	0.000255914	0.0191218	Down	3791	Mesoderm induction early response protein 1 [Zootermopsis nevadensis]	Mesoderm induction early response protein 1	-
comp34647_c0_seq1_2	180.471	0	0	-inf	5.49896e-11	5.41256e-08	Down	2407	PREDICTED: small VCP/p97-interacting protein-like [Priapulus caudatus]	-	-
comp34710_c0_seq3_1	47.3097	0	0	-inf	0.000157026	0.0131755	Down	5971	putative E3 ubiquitin-protein ligase TRIP12	E3 ubiquitin-protein ligase TRIP12	E3 ubiquitin-protein ligase TRIP12
comp34833_c0_seq114_2	125.277	0	0	-inf	7.20273e-09	3.80059e-06	Down	4580	hypothetical protein X975_05963	Fibrillin-2	-
comp35454_c0_seq2_2	103.01	0	0	-inf	8.93403e-05	0.00837492	Down	3608	NAD-dependent deacetylase sirtuin-2 [Zootermopsis nevadensis]	NAD-dependent protein deacetylase sirtuin-2	-
comp35744_c0_seq3_5	60.27	0	0	-inf	2.08374e-05	0.00264645	Down	2132	-	-	-
comp36610_c0_seq12_5	137.543	0	0	-inf	0.000145132	0.0124635	Down	5531	MAGUK p55 subfamily member 5	MAGUK p55 subfamily member 5	MAGUK p55 subfamily member 5
comp36906_c0_seq1_1	52.6972	0	0	-inf	6.39672e-05	0.006535	Down	2625	-	-	-
comp37280_c0_seq2_1	394.297	0	0	-inf	6.25428e-15	1.7784e-11	Down	3503	PREDICTED: cap-specific mRNA (nucleoside-2-O-)-methyltransferase 2 isoform X1 [Solenopsis invicta]	Cap-specific mRNA (nucleoside-2'-O-)-methyltransferase 2	-
comp38108_c1_seq1_1	57.7026	0	0	-inf	3.20936e-05	0.00370047	Down	6588	PREDICTED: histone deacetylase 6 [Copidosoma floridanum]	Histone deacetylase 6	histone deacetylase 6
comp38163_c0_seq1_1	40.601	0	0	-inf	0.000468781	0.0302444	Down	3498	PREDICTED: peroxisome assembly factor 2-like [Lingula anatina]	Peroxisome assembly factor 2	peroxin-6
comp39136_c2_seq1_1	60.2196	0	0	-inf	0.000220354	0.0169091	Down	2886	hypothetical protein TcasGA2_TC009391 [Tribolium castaneum]	Glutathione synthetase	glutathione synthase
comp39454_c0_seq1_1	89.4652	0	0	-inf	4.05202e-07	0.000110906	Down	2873	hypothetical protein DAPPUDRAFT_321740 [Daphnia pulex]	Probable alpha-ketoglutarate-dependent hypophosphite dioxygenase	-
comp39607_c0_seq2_1	102.309	0	0	-inf	8.77022e-08	2.97276e-05	Down	3303	PREDICTED: TATA box-binding protein-associated factor RNA polymerase I subunit B [Dinoponera quadriceps]	TATA box-binding protein-associated factor RNA polymerase I subunit B	-
comp39622_c1_seq1_1	302.049	0	0	-inf	2.32572e-14	5.17553e-11	Down	5889	hypothetical protein TcasGA2_TC012034 [Tribolium castaneum]	KH domain-containing protein C56G2.1	-
comp54096_c0_seq1_1	43.0251	0	0	-inf	0.000306277	0.0218331	Down	294	-	-	-
comp7242_c0_seq1_6	38.207	0	0	-inf	0.000705033	0.0404095	Down	615	-	-	-
comp781_c0_seq1_5	46.4922	0	0	-inf	0.000174005	0.014227	Down	562	-	-	-
