# Supplementary material for: Comparative transcriptome analysis of the Pacific White Shrimp (Litopenaeus vannamei) muscle reveals the molecular basis of residual feed intake
Source: Sci Rep. 2017 Sep 5;7:10483. doi: 10.1038/s41598-017-10475-y (PMC5585345; doi:10.1038/s41598-017-10475-y)
Supplement: Supplementary file 5 — Dataset 5 [file 41598_2017_10475_MOESM5_ESM.xls]

## Sheet: Table S5
Table S5 The detailed information of GO enrichment analysis of the 383 differentially expressed unigenes in muscle of Litopenaeus vannamei
ID	Term	Category	q value	Gene list
GO:0030703	eggshell formation	biological_process	0	CL5021Contig1
GO:0060876	semicircular canal formation	biological_process	0	CL7778Contig1
GO:0017038	protein import	biological_process	0	comp36765_c0_seq1_5
GO:2000010	positive regulation of protein localization to cell surface	biological_process	0	comp36765_c0_seq1_5
GO:0004502	kynurenine 3-monooxygenase activity	molecular_function	0	CL10899Contig1
GO:0004334	fumarylacetoacetase activity	molecular_function	0	CL5946Contig1
GO:0042302	structural constituent of cuticle	molecular_function	6.03107e-11	CL10129Contig1; CL10340Contig1; CL16950Contig1; CL21692Contig1; CL43845Contig1; CL4518Contig2; CL5042Contig1; CL5042Contig2; CL6153Contig1; CL6458Contig2; comp21139_c0_seq1_6; comp26406_c0_seq2_1; comp26464_c0_seq5_8; comp33218_c0_seq2_5
GO:0010587	miRNA catabolic process	biological_process	9.84208e-06	CL807Contig5; comp31725_c0_seq6_4; comp35114_c1_seq2_7
GO:1990074	polyuridylation-dependent mRNA catabolic process	biological_process	9.84208e-06	CL807Contig5; comp31725_c0_seq6_4; comp35114_c1_seq2_7
GO:0000291	nuclear-transcribed mRNA catabolic process, exonucleolytic	biological_process	1.76069e-05	CL807Contig5; comp31725_c0_seq6_4; comp35114_c1_seq2_7
GO:0051306	mitotic sister chromatid separation	biological_process	0.000110434	CL807Contig5; comp31725_c0_seq6_4; comp35114_c1_seq2_7
GO:0000175	3'-5'-exoribonuclease activity	molecular_function	0.000202208	CL807Contig5; comp31725_c0_seq6_4; comp35114_c1_seq2_7
GO:0016075	rRNA catabolic process	biological_process	0.000311277	CL807Contig5; comp31725_c0_seq6_4; comp35114_c1_seq2_7
GO:0034427	nuclear-transcribed mRNA catabolic process, exonucleolytic, 3'-5'	biological_process	0.000311277	CL807Contig5; comp31725_c0_seq6_4; comp35114_c1_seq2_7
GO:0004540	ribonuclease activity	molecular_function	0.000377589	CL807Contig5; comp31725_c0_seq6_4; comp35114_c1_seq2_7
GO:0000177	cytoplasmic exosome (RNase complex)	cellular_component	0.000452341	CL807Contig5; comp31725_c0_seq6_4; comp35114_c1_seq2_7
GO:0000176	nuclear exosome (RNase complex)	cellular_component	0.000665843	CL807Contig5; comp31725_c0_seq6_4; comp35114_c1_seq2_7
GO:0004867	serine-type endopeptidase inhibitor activity	molecular_function	0.000807339	CL12415Contig1; CL1944Contig2; CL2137Contig1; CL4957Contig1; CL4957Contig2; comp36276_c0_seq1_1
GO:0019674	NAD metabolic process	biological_process	0.000824064	CL10899Contig1; CL51437Contig1
GO:0005615	extracellular space	cellular_component	0.000824064	CL12415Contig1; CL13133Contig1; CL13146Contig2; CL132Contig2; CL16735Contig1; CL17773Contig1; CL1845Contig1; CL1944Contig2; CL1946Contig3; CL1Contig785; CL2128Contig3; CL2137Contig1; CL2264Contig1; CL4957Contig1; comp36276_c0_seq1_1
GO:0008266	poly(U) RNA binding	molecular_function	0.000824064	CL807Contig5; comp31725_c0_seq6_4; comp35114_c1_seq2_7
GO:0004045	aminoacyl-tRNA hydrolase activity	molecular_function	0.000824064	CL12612Contig2; CL6938Contig1
GO:0006364	rRNA processing	biological_process	0.000910439	CL807Contig5; comp27190_c0_seq1_1; comp31725_c0_seq6_4; comp32033_c0_seq3_7; comp35114_c1_seq2_7
GO:0090503	RNA phosphodiester bond hydrolysis, exonucleolytic	biological_process	0.000910439	CL807Contig5; comp31725_c0_seq6_4; comp35114_c1_seq2_7
GO:0000059	protein import into nucleus, docking	biological_process	0.000910439	comp28178_c0_seq1_5; comp38314_c0_seq1_3
GO:0008205	ecdysone metabolic process	biological_process	0.000910439	CL1Contig358
GO:0031110	regulation of microtubule polymerization or depolymerization	biological_process	0.000910439	CL20772Contig1
GO:0042595	behavioral response to starvation	biological_process	0.000910439	CL2264Contig1
GO:0035185	preblastoderm mitotic cell cycle	biological_process	0.000910439	CL3954Contig2
GO:0043095	regulation of GTP cyclohydrolase I activity	biological_process	0.000910439	CL3954Contig2
GO:0006227	dUDP biosynthetic process	biological_process	0.000910439	CL5588Contig1
GO:0006233	dTDP biosynthetic process	biological_process	0.000910439	CL5588Contig1
GO:0046940	nucleoside monophosphate phosphorylation	biological_process	0.000910439	CL5588Contig1
GO:0097310	cap2 mRNA methylation	biological_process	0.000910439	comp37280_c0_seq2_1
GO:0032982	myosin filament	cellular_component	0.000910439	CL12305Contig1; CL13425Contig1; CL142Contig2; CL28491Contig1; CL33686Contig1; CL9702Contig2
GO:0000797	condensin core heterodimer	cellular_component	0.000910439	CL698Contig2
GO:0004615	phosphomannomutase activity	molecular_function	0.000910439	CL140Contig9
GO:0016229	steroid dehydrogenase activity	molecular_function	0.000910439	CL1Contig358
GO:0018454	acetoacetyl-CoA reductase activity	molecular_function	0.000910439	CL1Contig358
GO:0030283	testosterone dehydrogenase [NAD(P)] activity	molecular_function	0.000910439	CL1Contig358
GO:0047015	3-hydroxy-2-methylbutyryl-CoA dehydrogenase activity	molecular_function	0.000910439	CL1Contig358
GO:0047022	7-beta-hydroxysteroid dehydrogenase (NADP+) activity	molecular_function	0.000910439	CL1Contig358
GO:0004751	ribose-5-phosphate isomerase activity	molecular_function	0.000910439	CL25562Contig1
GO:0060308	GTP cyclohydrolase I regulator activity	molecular_function	0.000910439	CL3954Contig2
GO:0004798	thymidylate kinase activity	molecular_function	0.000910439	CL5588Contig1
GO:0050145	nucleoside phosphate kinase activity	molecular_function	0.000910439	CL5588Contig1
GO:0004760	serine-pyruvate transaminase activity	molecular_function	0.000910439	CL9053Contig1
GO:0005844	polysome	cellular_component	0.00094882	CL807Contig5; comp31725_c0_seq6_4; comp35114_c1_seq2_7
GO:0006936	muscle contraction	biological_process	0.00126836	CL12305Contig1; CL13425Contig1; CL142Contig2; CL28491Contig1; CL33686Contig1; CL9702Contig2
GO:0090501	RNA phosphodiester bond hydrolysis	biological_process	0.001561	CL807Contig5; comp31725_c0_seq6_4; comp35114_c1_seq2_7
GO:0031033	myosin filament organization	biological_process	0.00164045	CL12305Contig1; CL13425Contig1; CL142Contig2; CL33686Contig1; CL9702Contig2
GO:0060361	flight	biological_process	0.00164045	CL12305Contig1; CL13425Contig1; CL142Contig2; CL33686Contig1; CL9702Contig2
GO:0034728	nucleosome organization	biological_process	0.00164045	CL1187Contig2
GO:0035441	cell migration involved in vasculogenesis	biological_process	0.00164045	CL1187Contig2
GO:0048332	mesoderm morphogenesis	biological_process	0.00164045	CL1187Contig2
GO:0060669	embryonic placenta morphogenesis	biological_process	0.00164045	CL1187Contig2
GO:0097198	histone H3-K36 trimethylation	biological_process	0.00164045	CL1187Contig2
GO:0044342	type B pancreatic cell proliferation	biological_process	0.00164045	CL11995Contig2
GO:0046900	tetrahydrofolylpolyglutamate metabolic process	biological_process	0.00164045	CL17773Contig1
GO:0071701	regulation of MAPK export from nucleus	biological_process	0.00164045	CL2118Contig3
GO:0042376	phylloquinone catabolic process	biological_process	0.00164045	CL2128Contig3
GO:0035998	7,8-dihydroneopterin 3'-triphosphate biosynthetic process	biological_process	0.00164045	CL3954Contig2
GO:0010032	meiotic chromosome condensation	biological_process	0.00164045	CL698Contig2
GO:0007341	penetration of zona pellucida	biological_process	0.00164045	CL7654Contig1
GO:0051103	DNA ligation involved in DNA repair	biological_process	0.00164045	CL8213Contig2
GO:0051534	negative regulation of NFAT protein import into nucleus	biological_process	0.00164045	comp23842_c0_seq2_2
GO:0006742	NADP catabolic process	biological_process	0.00164045	comp31400_c0_seq1_4
GO:0031672	A band	cellular_component	0.00164045	CL12305Contig1; CL13425Contig1; CL142Contig2; CL33686Contig1; CL9702Contig2; comp29229_c0_seq20_8
GO:0000799	nuclear condensin complex	cellular_component	0.00164045	CL698Contig2
GO:0003977	UDP-N-acetylglucosamine diphosphorylase activity	molecular_function	0.00164045	CL10922Contig1
GO:0005436	sodium:phosphate symporter activity	molecular_function	0.00164045	CL161Contig5
GO:0034722	gamma-glutamyl-peptidase activity	molecular_function	0.00164045	CL17773Contig1
GO:0015377	cation:chloride symporter activity	molecular_function	0.00164045	CL1Contig554
GO:0000253	3-keto sterol reductase activity	molecular_function	0.00164045	CL2128Contig3
GO:0003934	GTP cyclohydrolase I activity	molecular_function	0.00164045	CL3954Contig2
GO:0009041	uridylate kinase activity	molecular_function	0.00164045	CL5588Contig1
GO:0003910	DNA ligase (ATP) activity	molecular_function	0.00164045	CL8213Contig2
GO:0033735	aspartate dehydrogenase activity	molecular_function	0.00164045	comp31400_c0_seq1_4
GO:0042692	muscle cell differentiation	biological_process	0.00206114	CL12305Contig1; CL13425Contig1; CL142Contig2; CL33686Contig1; CL9702Contig2
GO:0030898	actin-dependent ATPase activity	molecular_function	0.00206114	CL12305Contig1; CL13425Contig1; CL142Contig2; CL33686Contig1; CL9702Contig2
GO:0003774	motor activity	molecular_function	0.00214746	CL12305Contig1; CL13425Contig1; CL142Contig2; CL28491Contig1; CL33686Contig1; CL9702Contig2
GO:0071689	muscle thin filament assembly	biological_process	0.00221733	CL12305Contig1; CL13425Contig1; CL142Contig2; CL33686Contig1; CL9702Contig2
GO:0030241	skeletal muscle myosin thick filament assembly	biological_process	0.00230986	CL12305Contig1; CL13425Contig1; CL142Contig2; CL33686Contig1; CL9702Contig2
GO:0007527	adult somatic muscle development	biological_process	0.00230986	CL12305Contig1; CL13425Contig1; CL142Contig2; CL33686Contig1; CL9702Contig2
GO:0019827	stem cell population maintenance	biological_process	0.00230986	CL807Contig5; comp31725_c0_seq6_4; comp35114_c1_seq2_7
GO:0006729	tetrahydrobiopterin biosynthetic process	biological_process	0.00230986	CL3673Contig1; CL3954Contig2
GO:0030031	cell projection assembly	biological_process	0.00230986	comp29791_c0_seq1_8; comp32757_c0_seq2_4
GO:0006990	positive regulation of transcription from RNA polymerase II promoter involved in unfolded protein response	biological_process	0.00230986	CL10286Contig1
GO:1990440	positive regulation of transcription from RNA polymerase II promoter in response to endoplasmic reticulum stress	biological_process	0.00230986	CL10286Contig1
GO:0010452	histone H3-K36 methylation	biological_process	0.00230986	CL1187Contig2
GO:0097676	histone H3-K36 dimethylation	biological_process	0.00230986	CL1187Contig2
GO:0006423	cysteinyl-tRNA aminoacylation	biological_process	0.00230986	CL12741Contig2
GO:0008343	adult feeding behavior	biological_process	0.00230986	CL2264Contig1
GO:0046386	deoxyribose phosphate catabolic process	biological_process	0.00230986	CL3572Contig2
GO:0006558	L-phenylalanine metabolic process	biological_process	0.00230986	CL3673Contig1
GO:0019889	pteridine metabolic process	biological_process	0.00230986	CL3673Contig1
GO:0048067	cuticle pigmentation	biological_process	0.00230986	CL3954Contig2
GO:0015949	nucleobase-containing small molecule interconversion	biological_process	0.00230986	CL5588Contig1
GO:0045445	myoblast differentiation	biological_process	0.00230986	CL5588Contig1
GO:0051304	chromosome separation	biological_process	0.00230986	CL698Contig2
GO:0044351	macropinocytosis	biological_process	0.00230986	comp36765_c0_seq1_5
GO:0032579	apical lamina of hyaline layer	cellular_component	0.00230986	CL132Contig2
GO:0051033	RNA transmembrane transporter activity	molecular_function	0.00230986	CL11995Contig2
GO:0004817	cysteine-tRNA ligase activity	molecular_function	0.00230986	CL12741Contig2
GO:0004862	cAMP-dependent protein kinase inhibitor activity	molecular_function	0.00230986	CL13146Contig2
GO:0015321	sodium-dependent phosphate transmembrane transporter activity	molecular_function	0.00230986	CL161Contig5
GO:0031402	sodium ion binding	molecular_function	0.00230986	CL161Contig5
GO:0008973	phosphopentomutase activity	molecular_function	0.00230986	CL3572Contig2
GO:0004757	sepiapterin reductase activity	molecular_function	0.00230986	CL3673Contig1
GO:0004483	mRNA (nucleoside-2'-O-)-methyltransferase activity	molecular_function	0.00230986	comp37280_c0_seq2_1
GO:0031209	SCAR complex	cellular_component	0.00265154	comp29791_c0_seq1_8; comp32757_c0_seq2_4
GO:0042623	ATPase activity, coupled	molecular_function	0.00268628	CL12305Contig1; CL13425Contig1; CL142Contig2; CL33686Contig1; CL9702Contig2
GO:0036500	ATF6-mediated unfolded protein response	biological_process	0.00324061	CL10286Contig1
GO:0019805	quinolinate biosynthetic process	biological_process	0.00324061	CL10899Contig1
GO:0060977	coronary vasculature morphogenesis	biological_process	0.00324061	CL1187Contig2
GO:0006817	phosphate ion transport	biological_process	0.00324061	CL161Contig5
GO:0042415	norepinephrine metabolic process	biological_process	0.00324061	CL3673Contig1
GO:0050882	voluntary musculoskeletal movement	biological_process	0.00324061	CL3673Contig1
GO:0006728	pteridine biosynthetic process	biological_process	0.00324061	CL3954Contig2
GO:0043615	astrocyte cell migration	biological_process	0.00324061	CL7654Contig1
GO:0045804	negative regulation of eclosion	biological_process	0.00324061	comp29531_c0_seq5_2
GO:0045806	negative regulation of endocytosis	biological_process	0.00324061	comp36765_c0_seq1_5
GO:0051044	positive regulation of membrane protein ectodomain proteolysis	biological_process	0.00324061	comp36765_c0_seq1_5
GO:2000009	negative regulation of protein localization to cell surface	biological_process	0.00324061	comp36765_c0_seq1_5
GO:0005703	polytene chromosome puff	cellular_component	0.00324061	CL12305Contig1; CL13425Contig1; CL142Contig2; CL33686Contig1; CL9702Contig2
GO:0000796	condensin complex	cellular_component	0.00324061	CL698Contig2
GO:0036449	microtubule minus-end	cellular_component	0.00324061	comp34193_c2_seq29_4
GO:0097493	structural molecule activity conferring elasticity	molecular_function	0.00324061	CL97Contig1
GO:0070181	small ribosomal subunit rRNA binding	molecular_function	0.00324061	comp32033_c0_seq3_7
GO:0003986	acetyl-CoA hydrolase activity	molecular_function	0.00324061	comp35963_c1_seq7_2
GO:0006637	acyl-CoA metabolic process	biological_process	0.00350923	CL1Contig358; comp35963_c1_seq7_2
GO:0030239	myofibril assembly	biological_process	0.00383319	CL12305Contig1; CL13425Contig1; CL142Contig2; CL33686Contig1; CL9702Contig2
GO:0034354	'de novo' NAD biosynthetic process from tryptophan	biological_process	0.00383319	CL10899Contig1
GO:0010793	regulation of mRNA export from nucleus	biological_process	0.00383319	CL1187Contig2
GO:0019217	regulation of fatty acid metabolic process	biological_process	0.00383319	CL13146Contig2
GO:0009750	response to fructose	biological_process	0.00383319	CL161Contig5
GO:0030643	cellular phosphate ion homeostasis	biological_process	0.00383319	CL161Contig5
GO:0006809	nitric oxide biosynthetic process	biological_process	0.00383319	CL3673Contig1
GO:0008363	larval chitin-based cuticle development	biological_process	0.00383319	CL3954Contig2
GO:0006741	NADP biosynthetic process	biological_process	0.00383319	CL51437Contig1
GO:0006572	tyrosine catabolic process	biological_process	0.00383319	CL5946Contig1
GO:0007021	tubulin complex assembly	biological_process	0.00383319	CL666Contig1
GO:0006689	ganglioside catabolic process	biological_process	0.00383319	CL7654Contig1
GO:0009313	oligosaccharide catabolic process	biological_process	0.00383319	CL7654Contig1
GO:0060872	semicircular canal development	biological_process	0.00383319	CL7778Contig1
GO:1901385	regulation of voltage-gated calcium channel activity	biological_process	0.00383319	CL97Contig1
GO:0008588	release of cytoplasmic sequestered NF-kappaB	biological_process	0.00383319	comp28145_c0_seq7_6
GO:0045345	positive regulation of MHC class I biosynthetic process	biological_process	0.00383319	comp28145_c0_seq7_6
GO:0050711	negative regulation of interleukin-1 secretion	biological_process	0.00383319	comp28145_c0_seq7_6
GO:1901223	negative regulation of NIK/NF-kappaB signaling	biological_process	0.00383319	comp28145_c0_seq7_6
GO:0051638	barbed-end actin filament uncapping	biological_process	0.00383319	comp32952_c0_seq4_7
GO:1902745	positive regulation of lamellipodium organization	biological_process	0.00383319	comp32952_c0_seq4_7
GO:2000813	negative regulation of barbed-end actin filament capping	biological_process	0.00383319	comp32952_c0_seq4_7
GO:0036089	cleavage furrow formation	biological_process	0.00383319	comp36765_c0_seq1_5
GO:0097320	membrane tubulation	biological_process	0.00383319	comp36765_c0_seq1_5
GO:0030017	sarcomere	cellular_component	0.00383319	CL12305Contig1; CL13425Contig1; CL142Contig2; CL33686Contig1; CL9702Contig2
GO:0034399	nuclear periphery	cellular_component	0.00383319	comp28178_c0_seq1_5; comp38314_c0_seq1_3
GO:0071437	invadopodium	cellular_component	0.00383319	comp34193_c2_seq29_4
GO:0008307	structural constituent of muscle	molecular_function	0.00383319	CL12305Contig1; CL13425Contig1; CL142Contig2; CL33686Contig1; CL9702Contig2
GO:0046975	histone methyltransferase activity (H3-K36 specific)	molecular_function	0.00383319	CL1187Contig2
GO:0042301	phosphate ion binding	molecular_function	0.00383319	CL161Contig5
GO:0004090	carbonyl reductase (NADPH) activity	molecular_function	0.00383319	CL2128Contig3
GO:0003951	NAD+ kinase activity	molecular_function	0.00383319	CL51437Contig1
GO:0008453	alanine-glyoxylate transaminase activity	molecular_function	0.00383319	CL9053Contig1
GO:0016459	myosin complex	cellular_component	0.00388527	CL12305Contig1; CL13425Contig1; CL142Contig2; CL33686Contig1; CL9702Contig2
GO:0007427	epithelial cell migration, open tracheal system	biological_process	0.00400519	CL12305Contig1; CL13425Contig1; CL142Contig2; CL33686Contig1; CL9702Contig2
GO:0040011	locomotion	biological_process	0.00427833	CL12305Contig1; CL13425Contig1; CL142Contig2; CL33686Contig1; CL9702Contig2
GO:0006048	UDP-N-acetylglucosamine biosynthetic process	biological_process	0.00473266	CL10922Contig1
GO:0048864	stem cell development	biological_process	0.00473266	CL1187Contig2
GO:0060039	pericardium development	biological_process	0.00473266	CL1187Contig2
GO:0006574	valine catabolic process	biological_process	0.00473266	CL1Contig1070
GO:0009052	pentose-phosphate shunt, non-oxidative branch	biological_process	0.00473266	CL25562Contig1
GO:0042428	serotonin metabolic process	biological_process	0.00473266	CL3673Contig1
GO:0046654	tetrahydrofolate biosynthetic process	biological_process	0.00473266	CL3954Contig2
GO:0048072	compound eye pigmentation	biological_process	0.00473266	CL3954Contig2
GO:0006235	dTTP biosynthetic process	biological_process	0.00473266	CL5588Contig1
GO:0019233	sensory perception of pain	biological_process	0.00473266	CL646Contig2
GO:0042274	ribosomal small subunit biogenesis	biological_process	0.00473266	comp27190_c0_seq1_1
GO:0045409	negative regulation of interleukin-6 biosynthetic process	biological_process	0.00473266	comp28145_c0_seq7_6
GO:0045751	negative regulation of Toll signaling pathway	biological_process	0.00473266	comp28145_c0_seq7_6
GO:0031623	receptor internalization	biological_process	0.00473266	comp31746_c1_seq2_1
GO:0000779	condensed chromosome, centromeric region	cellular_component	0.00473266	CL698Contig2
GO:0004679	AMP-activated protein kinase activity	molecular_function	0.00473266	CL13146Contig2
GO:0008607	phosphorylase kinase regulator activity	molecular_function	0.00473266	CL13146Contig2
GO:0044548	S100 protein binding	molecular_function	0.00473266	CL97Contig1
GO:0061178	regulation of insulin secretion involved in cellular response to glucose stimulus	biological_process	0.00572092	CL11995Contig2
GO:0006110	regulation of glycolytic process	biological_process	0.00572092	CL13146Contig2
GO:0097461	ferric iron import into cell	biological_process	0.00572092	CL3488Contig1
GO:0042417	dopamine metabolic process	biological_process	0.00572092	CL3673Contig1
GO:0048667	cell morphogenesis involved in neuron differentiation	biological_process	0.00572092	CL3673Contig1
GO:2000274	regulation of epithelial cell migration, open tracheal system	biological_process	0.00572092	CL3954Contig2
GO:0015732	prostaglandin transport	biological_process	0.00572092	CL5142Contig1
GO:0046939	nucleotide phosphorylation	biological_process	0.00572092	CL5588Contig1
GO:0006559	L-phenylalanine catabolic process	biological_process	0.00572092	CL5946Contig1
GO:0030208	dermatan sulfate biosynthetic process	biological_process	0.00572092	CL9360Contig1
GO:0060102	collagen and cuticulin-based cuticle extracellular matrix	cellular_component	0.00572092	CL10129Contig1
GO:0044232	organelle membrane contact site	cellular_component	0.00572092	CL6270Contig2
GO:0005319	lipid transporter activity	molecular_function	0.00572092	CL24854Contig1; CL5598Contig1
GO:0034417	bisphosphoglycerate 3-phosphatase activity	molecular_function	0.00572092	CL10189Contig1
GO:0052826	inositol hexakisphosphate 2-phosphatase activity	molecular_function	0.00572092	CL10189Contig1
GO:0005212	structural constituent of eye lens	molecular_function	0.00572092	CL12767Contig1
GO:0008823	cupric reductase activity	molecular_function	0.00572092	CL3488Contig1
GO:0052851	ferric-chelate reductase (NADPH) activity	molecular_function	0.00572092	CL3488Contig1
GO:0035091	phosphatidylinositol binding	molecular_function	0.00658665	CL1Contig153; CL6270Contig2; comp36765_c0_seq1_5
GO:0001763	morphogenesis of a branching structure	biological_process	0.00681392	CL1187Contig2
GO:0009298	GDP-mannose biosynthetic process	biological_process	0.00681392	CL140Contig9
GO:0008210	estrogen metabolic process	biological_process	0.00681392	CL1Contig358
GO:0014823	response to activity	biological_process	0.00681392	CL28491Contig1
GO:1904153	negative regulation of retrograde protein transport, ER to cytosol	biological_process	0.00681392	CL42Contig8
GO:0032465	regulation of cytokinesis	biological_process	0.00681392	CL5021Contig1
GO:0036233	glycine import	biological_process	0.00681392	CL6639Contig1
GO:0050710	negative regulation of cytokine secretion	biological_process	0.00681392	comp28145_c0_seq7_6
GO:0071345	cellular response to cytokine stimulus	biological_process	0.00681392	comp28145_c0_seq7_6
GO:0006335	DNA replication-dependent nucleosome assembly	biological_process	0.00681392	comp28178_c0_seq1_5
GO:0001772	immunological synapse	cellular_component	0.00681392	CL1Contig153
GO:0004614	phosphoglucomutase activity	molecular_function	0.00681392	CL3572Contig2
GO:0031210	phosphatidylcholine binding	molecular_function	0.00681392	CL6270Contig2
GO:0015375	glycine:sodium symporter activity	molecular_function	0.00681392	CL6639Contig1
GO:0043420	anthranilate metabolic process	biological_process	0.00799651	CL10899Contig1
GO:0018023	peptidyl-lysine trimethylation	biological_process	0.00799651	CL1187Contig2
GO:0003323	type B pancreatic cell development	biological_process	0.00799651	CL11995Contig2
GO:0015677	copper ion import	biological_process	0.00799651	CL3488Contig1
GO:0031640	killing of cells of other organism	biological_process	0.00799651	CL6241Contig1
GO:0031953	negative regulation of protein autophosphorylation	biological_process	0.00799651	comp28145_c0_seq7_6
GO:0006610	ribosomal protein import into nucleus	biological_process	0.00799651	comp28178_c0_seq1_5
GO:0031588	AMP-activated protein kinase complex	cellular_component	0.00799651	CL13146Contig2
GO:0005771	multivesicular body	cellular_component	0.00799651	CL3488Contig1
GO:0008061	chitin binding	molecular_function	0.00799651	CL143Contig4; CL5021Contig1; CL6241Contig1; comp33199_c0_seq1_4
GO:0008429	phosphatidylethanolamine binding	molecular_function	0.00799651	CL6270Contig2
GO:0008066	glutamate receptor activity	molecular_function	0.00799651	CL646Contig2
GO:0004035	alkaline phosphatase activity	molecular_function	0.00799651	CL7637Contig1
GO:0045214	sarcomere organization	biological_process	0.00799682	CL12305Contig1; CL13425Contig1; CL142Contig2; CL33686Contig1; CL9702Contig2
GO:0009790	embryo development	biological_process	0.00843817	CL5021Contig1; comp29531_c0_seq5_2
GO:0000902	cell morphogenesis	biological_process	0.00913014	CL11995Contig2; comp29791_c0_seq1_8; comp32757_c0_seq2_4
GO:0006569	tryptophan catabolic process	biological_process	0.00913014	CL10899Contig1
GO:0033227	dsRNA transport	biological_process	0.00913014	CL11995Contig2
GO:0007631	feeding behavior	biological_process	0.00913014	CL2264Contig1
GO:0006030	chitin metabolic process	biological_process	0.00913014	CL5021Contig1
GO:0008592	regulation of Toll signaling pathway	biological_process	0.00913014	CL5629Contig1
GO:0008062	eclosion rhythm	biological_process	0.00913014	comp29531_c0_seq5_2
GO:0051292	nuclear pore complex assembly	biological_process	0.00913014	comp38314_c0_seq1_3
GO:0031235	intrinsic component of the cytoplasmic side of the plasma membrane	cellular_component	0.00913014	CL17631Contig1
GO:0008541	proteasome regulatory particle, lid subcomplex	cellular_component	0.00913014	comp39275_c0_seq1_5
GO:0016504	peptidase activator activity	molecular_function	0.00913014	CL16240Contig1
GO:0047035	testosterone dehydrogenase (NAD+) activity	molecular_function	0.00913014	CL1Contig358
GO:0070402	NADPH binding	molecular_function	0.00913014	CL2128Contig3
GO:0050821	protein stabilization	biological_process	0.0101455	CL12305Contig1; CL13425Contig1; CL142Contig2; CL33686Contig1; CL9702Contig2
GO:0042593	glucose homeostasis	biological_process	0.0103127	CL11995Contig2; comp27190_c0_seq1_1
GO:0006298	mismatch repair	biological_process	0.0103127	CL1187Contig2
GO:0008209	androgen metabolic process	biological_process	0.0103127	CL1Contig358
GO:0050890	cognition	biological_process	0.0103127	CL2128Contig3
GO:0052548	regulation of endopeptidase activity	biological_process	0.0103127	CL2137Contig1
GO:0045725	positive regulation of glycogen biosynthetic process	biological_process	0.0103127	comp23842_c0_seq2_2
GO:0006336	DNA replication-independent nucleosome assembly	biological_process	0.0103127	comp28178_c0_seq1_5
GO:0016348	imaginal disc-derived leg joint morphogenesis	biological_process	0.0103127	comp31746_c1_seq2_1
GO:0007077	mitotic nuclear envelope disassembly	biological_process	0.0103127	comp38314_c0_seq1_3
GO:0008645	hexose transport	biological_process	0.0103127	comp38314_c0_seq1_3
GO:0010827	regulation of glucose transport	biological_process	0.0103127	comp38314_c0_seq1_3
GO:0046658	anchored component of plasma membrane	cellular_component	0.0103127	CL7017Contig2
GO:0002102	podosome	cellular_component	0.0103127	comp34193_c2_seq29_4
GO:0008049	male courtship behavior	biological_process	0.0109281	CL2264Contig1; CL7654Contig1
GO:1901739	regulation of myoblast fusion	biological_process	0.0116758	CL13092Contig1
GO:0019388	galactose catabolic process	biological_process	0.0116758	CL3572Contig2
GO:0070126	mitochondrial translational termination	biological_process	0.0116758	comp30374_c0_seq1_1
GO:0046415	urate metabolic process	biological_process	0.0116758	comp32952_c0_seq4_7
GO:0071203	WASH complex	cellular_component	0.0116758	CL1Contig153
GO:0008603	cAMP-dependent protein kinase regulator activity	molecular_function	0.0116758	CL13146Contig2
GO:0016208	AMP binding	molecular_function	0.0116758	CL13146Contig2
GO:0003857	3-hydroxyacyl-CoA dehydrogenase activity	molecular_function	0.0116758	CL1Contig358
GO:0004303	estradiol 17-beta-dehydrogenase activity	molecular_function	0.0116758	CL1Contig358
GO:0004252	serine-type endopeptidase activity	molecular_function	0.0126	CL13133Contig1; CL16240Contig1; CL16735Contig1; CL5629Contig1; CL7017Contig2; CL7388Contig2
GO:0042381	hemolymph coagulation	biological_process	0.0127589	CL24854Contig1; CL5598Contig1
GO:0019915	lipid storage	biological_process	0.0127589	CL7654Contig1; comp31746_c1_seq2_1
GO:0001570	vasculogenesis	biological_process	0.0129748	CL1187Contig2
GO:0048568	embryonic organ development	biological_process	0.0129748	CL1187Contig2
GO:0000028	ribosomal small subunit assembly	biological_process	0.0129748	comp27190_c0_seq1_1
GO:0070124	mitochondrial translational initiation	biological_process	0.0129748	comp30374_c0_seq1_1
GO:0035209	pupal development	biological_process	0.0129748	comp31746_c1_seq2_1
GO:0005838	proteasome regulatory particle	cellular_component	0.0129748	comp39275_c0_seq1_5
GO:0018024	histone-lysine N-methyltransferase activity	molecular_function	0.0129748	CL1187Contig2
GO:0004185	serine-type carboxypeptidase activity	molecular_function	0.0129748	CL1Contig774
GO:0030414	peptidase inhibitor activity	molecular_function	0.0129748	CL2137Contig1
GO:0030968	endoplasmic reticulum unfolded protein response	biological_process	0.0139464	CL10286Contig1; CL42Contig8
GO:0009306	protein secretion	biological_process	0.0140941	CL3488Contig1; CL456Contig5
GO:0010800	positive regulation of peptidyl-threonine phosphorylation	biological_process	0.0140941	CL13146Contig2
GO:0005980	glycogen catabolic process	biological_process	0.0140941	CL3572Contig2
GO:0030970	retrograde protein transport, ER to cytosol	biological_process	0.0140941	CL42Contig8
GO:0007154	cell communication	biological_process	0.0140941	CL646Contig2
GO:0042771	intrinsic apoptotic signaling pathway in response to DNA damage by p53 class mediator	biological_process	0.0140941	comp23842_c0_seq2_2
GO:0043122	regulation of I-kappaB kinase/NF-kappaB signaling	biological_process	0.0140941	comp28145_c0_seq7_6
GO:0006607	NLS-bearing protein import into nucleus	biological_process	0.0140941	comp28178_c0_seq1_5
GO:0070125	mitochondrial translational elongation	biological_process	0.0140941	comp30374_c0_seq1_1
GO:0006913	nucleocytoplasmic transport	biological_process	0.0140941	comp38314_c0_seq1_3
GO:0005576	extracellular region	cellular_component	0.0140941	CL14400Contig1; CL16240Contig1; CL16735Contig1; CL19042Contig1; CL2264Contig1; CL24854Contig1; CL4957Contig2; CL5021Contig1; CL5598Contig1; CL5629Contig1; CL7017Contig2; CL7388Contig2; CL7778Contig1; comp33199_c0_seq1_4
GO:0005758	mitochondrial intermembrane space	cellular_component	0.0140941	CL5588Contig1; comp27793_c0_seq3_7
GO:0003993	acid phosphatase activity	molecular_function	0.0140941	CL10189Contig1
GO:0004792	thiosulfate sulfurtransferase activity	molecular_function	0.0140941	CL18796Contig1
GO:0005112	Notch binding	molecular_function	0.0140941	comp31746_c1_seq2_1
GO:0048026	positive regulation of mRNA splicing, via spliceosome	biological_process	0.0155043	CL1Contig1060
GO:0045995	regulation of embryonic development	biological_process	0.0155043	comp29531_c0_seq5_2
GO:0051496	positive regulation of stress fiber assembly	biological_process	0.0155043	comp32952_c0_seq4_7
GO:1900026	positive regulation of substrate adhesion-dependent cell spreading	biological_process	0.0155043	comp32952_c0_seq4_7
GO:0006370	7-methylguanosine mRNA capping	biological_process	0.0155043	comp37280_c0_seq2_1
GO:0019083	viral transcription	biological_process	0.0155043	comp38314_c0_seq1_3
GO:1900034	regulation of cellular response to heat	biological_process	0.0155043	comp38314_c0_seq1_3
GO:0031528	microvillus membrane	cellular_component	0.0155043	CL161Contig5
GO:0030295	protein kinase activator activity	molecular_function	0.0155043	CL13146Contig2
GO:0017056	structural constituent of nuclear pore	molecular_function	0.0155043	comp38314_c0_seq1_3
GO:0000287	magnesium ion binding	molecular_function	0.0162589	CL3572Contig2; CL807Contig5; comp23842_c0_seq2_2; comp31725_c0_seq6_4; comp35114_c1_seq2_7
GO:0007617	mating behavior	biological_process	0.0172018	CL2264Contig1
GO:0001967	suckling behavior	biological_process	0.0172018	CL42Contig8
GO:0031529	ruffle organization	biological_process	0.0172018	comp32952_c0_seq4_7
GO:0000793	condensed chromosome	cellular_component	0.0172018	CL698Contig2
GO:0000932	cytoplasmic mRNA processing body	cellular_component	0.0173154	CL807Contig5; comp31725_c0_seq6_4; comp35114_c1_seq2_7
GO:0008360	regulation of cell shape	biological_process	0.0175113	CL13092Contig1; CL7654Contig1; comp29791_c0_seq1_8; comp32757_c0_seq2_4
GO:0043281	regulation of cysteine-type endopeptidase activity involved in apoptotic process	biological_process	0.0188904	comp28145_c0_seq7_6
GO:0009435	NAD biosynthetic process	biological_process	0.0188904	comp31400_c0_seq1_4
GO:0032467	positive regulation of cytokinesis	biological_process	0.0188904	comp34193_c2_seq29_4
GO:0005761	mitochondrial ribosome	cellular_component	0.0188904	comp30374_c0_seq1_1
GO:0016197	endosomal transport	biological_process	0.0192518	CL1Contig153; comp36765_c0_seq1_5
GO:0030866	cortical actin cytoskeleton organization	biological_process	0.0201835	comp29791_c0_seq1_8; comp32757_c0_seq2_4
GO:0048701	embryonic cranial skeleton morphogenesis	biological_process	0.0204904	CL1187Contig2
GO:1990126	retrograde transport, endosome to plasma membrane	biological_process	0.0204904	CL1Contig153
GO:0019722	calcium-mediated signaling	biological_process	0.0204904	CL646Contig2
GO:0007303	cytoplasmic transport, nurse cell to oocyte	biological_process	0.0204904	comp29531_c0_seq5_2
GO:0050807	regulation of synapse organization	biological_process	0.0204904	comp32757_c0_seq2_4
GO:0044291	cell-cell contact zone	cellular_component	0.0204904	CL97Contig1
GO:0042826	histone deacetylase binding	molecular_function	0.020752	CL1Contig1290; CL1Contig557
GO:0008654	phospholipid biosynthetic process	biological_process	0.0221092	CL7654Contig1
GO:0070584	mitochondrion morphogenesis	biological_process	0.0221092	comp27793_c0_seq3_7
GO:0007562	eclosion	biological_process	0.0221092	comp29531_c0_seq5_2
GO:0030904	retromer complex	cellular_component	0.0221092	CL1Contig153
GO:0031227	intrinsic component of endoplasmic reticulum membrane	cellular_component	0.0221092	CL6270Contig2
GO:0001669	acrosomal vesicle	cellular_component	0.0221092	CL7654Contig1
GO:0008139	nuclear localization sequence binding	molecular_function	0.0221092	comp28178_c0_seq1_5
GO:0007623	circadian rhythm	biological_process	0.022162	CL2264Contig1; comp29531_c0_seq5_2
GO:0050832	defense response to fungus	biological_process	0.022162	CL5629Contig1; CL6241Contig1
GO:0031982	vesicle	cellular_component	0.022162	CL161Contig5; CL97Contig1
GO:0007517	muscle organ development	biological_process	0.0223906	CL12305Contig1; CL13425Contig1; CL142Contig2; CL33686Contig1; CL9702Contig2
GO:0046580	negative regulation of Ras protein signal transduction	biological_process	0.0232691	CL17631Contig1
GO:0007622	rhythmic behavior	biological_process	0.0232691	CL2264Contig1
GO:0071363	cellular response to growth factor stimulus	biological_process	0.0232691	CL5588Contig1
GO:0031638	zymogen activation	biological_process	0.0232691	CL7388Contig2
GO:0000060	protein import into nucleus, translocation	biological_process	0.0232691	comp28178_c0_seq1_5
GO:0032092	positive regulation of protein binding	biological_process	0.0232691	comp33300_c0_seq2_4
GO:0007032	endosome organization	biological_process	0.0232691	comp36765_c0_seq1_5
GO:0016050	vesicle organization	biological_process	0.0232691	comp36765_c0_seq1_5
GO:0019058	viral life cycle	biological_process	0.0232691	comp38314_c0_seq1_3
GO:0017119	Golgi transport complex	cellular_component	0.0232691	CL16305Contig2
GO:0071949	FAD binding	molecular_function	0.0232691	CL10899Contig1
GO:0007586	digestion	biological_process	0.0233995	CL13133Contig1; CL16735Contig1
GO:0071901	negative regulation of protein serine/threonine kinase activity	biological_process	0.0252483	CL13146Contig2
GO:0004563	beta-N-acetylhexosaminidase activity	molecular_function	0.0252483	CL7654Contig1
GO:0033627	cell adhesion mediated by integrin	biological_process	0.0253515	comp29791_c0_seq1_8; comp32757_c0_seq2_4
GO:0007067	mitotic nuclear division	biological_process	0.0266066	CL807Contig5; comp29531_c0_seq5_2; comp31725_c0_seq6_4; comp35114_c1_seq2_7; comp36765_c0_seq1_5
GO:0006814	sodium ion transport	biological_process	0.0266066	CL1161Contig2; CL1Contig554; comp32108_c0_seq11_4
GO:0006469	negative regulation of protein kinase activity	biological_process	0.0266066	CL13146Contig2
GO:0008202	steroid metabolic process	biological_process	0.0266066	CL1Contig358
GO:0006967	positive regulation of antifungal peptide biosynthetic process	biological_process	0.0266066	CL5629Contig1
GO:0007311	maternal specification of dorsal/ventral axis, oocyte, germ-line encoded	biological_process	0.0266066	CL7388Contig2
GO:0042552	myelination	biological_process	0.0266066	CL7654Contig1
GO:0043009	chordate embryonic development	biological_process	0.0266066	comp27793_c0_seq3_7
GO:0030016	myofibril	cellular_component	0.0266066	CL28491Contig1
GO:0022627	cytosolic small ribosomal subunit	cellular_component	0.0266066	comp27190_c0_seq1_1
GO:0043531	ADP binding	molecular_function	0.0266066	CL13146Contig2
GO:0042594	response to starvation	biological_process	0.0267067	CL2264Contig1; CL2623Contig1
GO:0005977	glycogen metabolic process	biological_process	0.0282573	CL13146Contig2
GO:0000302	response to reactive oxygen species	biological_process	0.0282573	CL1Contig1060
GO:0043252	sodium-independent organic anion transport	biological_process	0.0282573	CL5142Contig1
GO:0007205	protein kinase C-activating G-protein coupled receptor signaling pathway	biological_process	0.0282573	CL646Contig2
GO:0015758	glucose transport	biological_process	0.0282573	comp38314_c0_seq1_3
GO:0003725	double-stranded RNA binding	molecular_function	0.0282573	CL28491Contig1
GO:0015347	sodium-independent organic anion transmembrane transporter activity	molecular_function	0.0282573	CL5142Contig1
GO:0006541	glutamine metabolic process	biological_process	0.0302329	CL17773Contig1
GO:0070373	negative regulation of ERK1 and ERK2 cascade	biological_process	0.0302329	comp28145_c0_seq7_6
GO:0030032	lamellipodium assembly	biological_process	0.0302329	comp32952_c0_seq4_7
GO:0004712	protein serine/threonine/tyrosine kinase activity	molecular_function	0.0302329	comp23842_c0_seq2_2
GO:0007298	border follicle cell migration	biological_process	0.0316345	CL12305Contig1; CL13425Contig1; CL142Contig2; CL33686Contig1; CL9702Contig2
GO:0006891	intra-Golgi vesicle-mediated transport	biological_process	0.0322426	CL16305Contig2
GO:0055086	nucleobase-containing small molecule metabolic process	biological_process	0.0322426	CL5588Contig1
GO:0043484	regulation of RNA splicing	biological_process	0.0322426	CL97Contig1
GO:0005215	transporter activity	molecular_function	0.0324917	CL1161Contig2; comp32108_c0_seq11_4
GO:0010043	response to zinc ion	biological_process	0.0341951	CL17773Contig1
GO:0071897	DNA biosynthetic process	biological_process	0.0341951	CL8213Contig2
GO:0031941	filamentous actin	cellular_component	0.0341951	comp32952_c0_seq4_7
GO:0004602	glutathione peroxidase activity	molecular_function	0.0341951	CL14400Contig1
GO:0007520	myoblast fusion	biological_process	0.0345485	CL13092Contig1; comp29791_c0_seq1_8
GO:0030900	forebrain development	biological_process	0.0358025	CL1187Contig2
GO:0055072	iron ion homeostasis	biological_process	0.0358025	CL3488Contig1
GO:0005978	glycogen biosynthetic process	biological_process	0.0358025	CL3572Contig2
GO:0006952	defense response	biological_process	0.0358025	CL5629Contig1
GO:0007076	mitotic chromosome condensation	biological_process	0.0358025	CL698Contig2
GO:0018107	peptidyl-threonine phosphorylation	biological_process	0.0358025	comp29229_c0_seq20_8
GO:0030315	T-tubule	cellular_component	0.0358025	CL97Contig1
GO:0043034	costamere	cellular_component	0.0358025	CL97Contig1
GO:0030176	integral component of endoplasmic reticulum membrane	cellular_component	0.0362843	CL10286Contig1; CL42Contig8
GO:0044267	cellular protein metabolic process	biological_process	0.0378663	CL10286Contig1; CL7654Contig1; comp38314_c0_seq1_3
GO:0072661	protein targeting to plasma membrane	biological_process	0.0379697	comp33300_c0_seq2_4
GO:0000281	mitotic cytokinesis	biological_process	0.0399521	CL5021Contig1; comp36765_c0_seq1_5
GO:0060012	synaptic transmission, glycinergic	biological_process	0.0401714	CL6639Contig1
GO:0008407	chaeta morphogenesis	biological_process	0.0401714	comp29791_c0_seq1_8
GO:0032868	response to insulin	biological_process	0.0426164	CL17773Contig1
GO:0051301	cell division	biological_process	0.0435319	CL698Contig2; CL807Contig5; CL8213Contig2; comp31725_c0_seq6_4; comp35114_c1_seq2_7
GO:0006950	response to stress	biological_process	0.0443433	CL10286Contig1
GO:0006749	glutathione metabolic process	biological_process	0.0443433	CL14400Contig1
GO:0043627	response to estrogen	biological_process	0.0443433	CL5588Contig1
GO:0036336	dendritic cell migration	biological_process	0.0443433	comp28145_c0_seq7_6
GO:0050728	negative regulation of inflammatory response	biological_process	0.0443433	comp28145_c0_seq7_6
GO:0048190	wing disc dorsal/ventral pattern formation	biological_process	0.0443433	comp31746_c1_seq2_1
GO:0050661	NADP binding	molecular_function	0.0443433	comp31400_c0_seq1_4
GO:0006508	proteolysis	biological_process	0.0447464	CL16735Contig1; CL17773Contig1; CL5629Contig1; CL7388Contig2
GO:0019898	extrinsic component of membrane	cellular_component	0.0455364	CL31028Contig1; comp36765_c0_seq1_5
GO:0006368	transcription elongation from RNA polymerase II promoter	biological_process	0.0463978	CL1187Contig2
GO:0007040	lysosome organization	biological_process	0.0463978	CL7654Contig1
GO:0005344	oxygen transporter activity	molecular_function	0.0463978	CL1Contig785
GO:0040014	regulation of multicellular organism growth	biological_process	0.0482331	CL3673Contig1
GO:0001501	skeletal system development	biological_process	0.0482331	CL7654Contig1
GO:0030203	glycosaminoglycan metabolic process	biological_process	0.0482331	CL7654Contig1
GO:0009968	negative regulation of signal transduction	biological_process	0.0482331	comp28145_c0_seq7_6
GO:0043124	negative regulation of I-kappaB kinase/NF-kappaB signaling	biological_process	0.0482331	comp28145_c0_seq7_6
GO:0030838	positive regulation of actin filament polymerization	biological_process	0.0482331	comp32952_c0_seq4_7
GO:0047756	chondroitin 4-sulfotransferase activity	molecular_function	0.0482331	CL9360Contig1
