# Supplementary material for: Comparative transcriptome analysis of the Pacific White Shrimp (Litopenaeus vannamei) muscle reveals the molecular basis of residual feed intake
Source: Sci Rep. 2017 Sep 5;7:10483. doi: 10.1038/s41598-017-10475-y (PMC5585345; doi:10.1038/s41598-017-10475-y)
Supplement: Supplementary file 6 — Dataset 6 [file 41598_2017_10475_MOESM6_ESM.xls]

## Sheet: Sheet1
Table S6 The primer sequences of the selected genes for real-time quantitative PCR
Gene name	Gene ID	Description	Primer sequences (5’-3’)
			Forward primer	Reverse primer
CHIT1	comp33199_c0_seq1_4	chitotriosidase-1	CCAGACACTCGGAGTGATA	TCTCCTACACATGCACAACC
RPI	CL25562Contig1	ribose-5-phosphate isomerase-like	GCATTTAAGGCCGTTGACAC	GTGGACTCGTTCAGCTAATC
FAH	CL5946Contig1	fumarylacetoacetase-like	GGCTCACCATACCATCACA	CATGAGAGTTCCAGCATCG
PGM2	CL3572Contig2	phosphoglucomutase-2	AATGAAGAGGGAGGGCTAT	ACAGTGGAGGCAATCATGTA
PRKAG	CL13146Contig2	AMP-activated protein kinase subunit gamma	CGCAAAGCCAATGAGTACC	GGACTTCCGCTCTCACTA
RPS6	comp27190_c0_seq1_1	ribosomal protein S6	AATGAGCGTGTACGTCTG	AAGCTGTTGTCTACGATGC
SPT	CL9053Contig1	serine-pyruvate aminotransferase	GGAGAATCATCAACAGGTGTC	CCTAAGGATGCAACACAGTC
SPR	CL3673Contig1	sepiapterin reductase	GCACGAGGACAGTATAAGC	CACCAGAACCTGCAAAGAACA
GGH	CL17773Contig1	gamma-glutamyl hydrolase-like isoform X1	GTCACAGCGAACTTTCACCA	TCTTGTCGCAGCTGTAGG
UAP1	CL10922Contig1	UDP-N-acetylhexosamine pyrophosphorylase-like isoform X3	CATTGGGTACTGTCTGTCTAAG	TCACTGTACTCAACTACCTGG
18S	-	reference gene	TATACGCTAGTGGAGCTGGAA	GGGGAGGTAGTGACGAAAAAT
